# Supplementary material for: Predicted Residual Error Sum of Squares of Mixed Models: An Application for Genomic Prediction
Source: G3 (Bethesda). 2017 Jan 19;7(3):895–909. doi: 10.1534/g3.116.038059 (PMC5345720; doi:10.1534/g3.116.038059)
Supplement: Supplementary file 1 [file 895FileS1.zip › FileS1.R]

mixed<-function(x,y,kk,method="REML",eig.kk=FALSE){

loglike<-function(theta){
   lambda<-exp(theta)
   logdt<-sum(log(lambda*delta+1))
   h<-1/(lambda*delta+1)
   yy<-sum(yu*h*yu)
   yx<-matrix(0,s,1)
   xx<-matrix(0,s,s)
   for(i in 1:s){
      yx[i]<-sum(yu*h*xu[,i])
      for(j in 1:s){
         xx[i,j]<-sum(xu[,i]*h*xu[,j])
      }
   }
   if(method=="REML"){
   loglike<- -0.5*logdt-0.5*(n-s)*log(yy-t(yx)%*%solve(xx)%*%yx)-0.5*log(det(xx))
   } else {
   loglike<- -0.5*logdt-0.5*n*log(yy-t(yx)%*%solve(xx)%*%yx)
   }
   return(-loglike)
}


fixed<-function(lambda){
   h<-1/(lambda*delta+1)
   yy<-sum(yu*h*yu)
   yx<-matrix(0,s,1)
   xx<-matrix(0,s,s)
   for(i in 1:s){
      yx[i]<-sum(yu*h*xu[,i])
      for(j in 1:s){
         xx[i,j]<-sum(xu[,i]*h*xu[,j])
      }
   } 
   beta<-solve(xx,yx)
   if(method=="REML"){
     sigma2<-(yy-t(yx)%*%solve(xx)%*%yx)/(n-s)
   } else {
     sigma2<-(yy-t(yx)%*%solve(xx)%*%yx)/n
   }
   var<-diag(solve(xx)*drop(sigma2))
   stderr<-sqrt(var)
   return(c(beta,stderr,sigma2))
}

    n<-length(y)
    if(eig.kk==FALSE){
       qq<-eigen(kk,symmetric=T)
    } else {
       qq<-kk
    }
    delta<-qq$values
    uu<-qq$vectors
    s<-ncol(x)
    yu<-t(uu)%*%y
    xu<-t(uu)%*%x
    theta<- 0
    parm<-optim(par=theta,fn=loglike,NULL,hessian = FALSE, method="L-BFGS-B",lower=-20,upper=20)
    lambda<-exp(parm$par)
    conv<-parm$convergence
    fn1<-parm$value
    fn0<-loglike(-Inf)
    lrt<-2*(fn0-fn1)
    parmfix<-fixed(lambda)
    beta<-parmfix[1:s]
    stderr<-parmfix[(s+1):(2*s)]
    ve<-parmfix[2*s+1]
    lod<-lrt/4.61
    p_value<-1-pchisq(lrt,1)
    va<-lambda*ve
    h2<-va/(va+ve)
    par<-data.frame(method,beta,stderr,va,ve,lambda,h2,conv,fn1,fn0,lrt,lod,p_value)
    return(par)
}
