# Supplementary material for: Predicted Residual Error Sum of Squares of Mixed Models: An Application for Genomic Prediction
Source: G3 (Bethesda). 2017 Jan 19;7(3):895–909. doi: 10.1534/g3.116.038059 (PMC5345720; doi:10.1534/g3.116.038059)
Supplement: Supplementary file 3 [file 895FileS2.zip › FileS2.R]

mixedBlup<-function(x,y,aa,method="REML",h2=NULL){

loglike<-function(theta){
   lambda<-exp(theta)
   logdt<-sum(log(lambda*delta+1))
   h<-1/(lambda*delta+1)
   yy<-sum(yu*h*yu)
   yx<-matrix(0,s,1)
   xx<-matrix(0,s,s)
   for(i in 1:s){
      yx[i]<-sum(yu*h*xu[,i])
      for(j in 1:s){
         xx[i,j]<-sum(xu[,i]*h*xu[,j])
      }
   }
   if(method=="REML"){
      loglike<- -0.5*logdt-0.5*(n-s)*log(yy-t(yx)%*%solve(xx)%*%yx)-0.5*log(det(xx))
   } else {
      loglike<- -0.5*logdt-0.5*n*log(yy-t(yx)%*%solve(xx)%*%yx)
   }
   return(-loglike)
}


fixed<-function(lambda){
   h<-1/(lambda*delta+1)
   yy<-sum(yu*h*yu)
   yx<-matrix(0,s,1)
   xx<-matrix(0,s,s)
   for(i in 1:s){
      yx[i]<-sum(yu*h*xu[,i])
      for(j in 1:s){
         xx[i,j]<-sum(xu[,i]*h*xu[,j])
      }
   } 
   beta<-solve(xx,yx)
   if(method=="REML"){
     sigma2<-(yy-t(yx)%*%solve(xx)%*%yx)/(n-s)
   } else {
     sigma2<-(yy-t(yx)%*%solve(xx)%*%yx)/n
   }
   var<-diag(solve(xx)*drop(sigma2))
   stderr<-sqrt(var)
   return(c(beta,stderr,sigma2))
}

blup<-function(par,x,y,aa){
   s<-length(par)
   k1<-which(!is.na(y))
   k2<-1:length(y)
   a11<-aa[k1,k1]
   a21<-aa[k2,k1]
   a22<-aa[k2,k2]
   y1<-as.matrix(y[k1])
   x1<-as.matrix(x[k1,])
   beta<-matrix(par[1:(s-2)],(s-2),1)
   va<-par[s-1]
   ve<-par[s]
   v<-a11*va+diag(length(y1))*ve
   random<-va*a21%*%solve(v)%*%(y1-x1%*%beta)
   fixed<-x%*%beta
   ypred<-random+fixed
   vpred<-diag(va*(a22-va*a21%*%solve(v)%*%t(a21)))
   stderr<-sqrt(abs(vpred))
   return(data.frame(y,fixed,random,ypred,stderr))
}
    k1<-which(!is.na(y))
    k2<-1:length(y)
    a11<-aa[k1,k1]
    a21<-aa[k2,k1]
    y1<-as.matrix(y[k1])
    x1<-as.matrix(x[k1,])
    n<-nrow(y1)
    qq<-eigen(a11,symmetric=T)
    delta<-qq[[1]]
    uu<-qq[[2]]
    s<-ncol(x1)
    yu<-t(uu)%*%y1
    xu<-t(uu)%*%x1
    
    if(is.null(h2)){
       theta<-0
       parm<-optim(par=theta,fn=loglike,NULL,hessian = FALSE, method="L-BFGS-B",lower=-20,upper=20)
       lambda<-exp(parm$par)
       conv<-parm$convergence
       fn1<-parm$value
       fn0<-loglike(-Inf)
       lrt<-2*(fn0-fn1)
       parmfix<-fixed(lambda)
       beta<-parmfix[1:s]
       stderr<-parmfix[(s+1):(2*s)]
       ve<-parmfix[2*s+1]
       lod<-lrt/4.61
       p_value<-1-pchisq(lrt,1)
       va<-lambda*ve
       h2<-va/(va+ve)
       par<-data.frame(method,beta,stderr,va,ve,lambda,h2,conv,fn1,fn0,lrt,lod,p_value)
    } else {
       lambda<-h2/(1-h2)
       parmfix<-fixed(lambda)
       beta<-parmfix[1:s]
       stderr<-parmfix[(s+1):(2*s)]
       ve<-parmfix[2*s+1]
       va<-lambda*ve 
       par<-data.frame(method,beta,stderr,va,ve,lambda,h2)
    }
    blup<-blup(par=c(beta,va,ve),x,y,aa)
    return(list(par,blup))
}
