# Supplementary material for: Predicted Residual Error Sum of Squares of Mixed Models: An Application for Genomic Prediction
Source: G3 (Bethesda). 2017 Jan 19;7(3):895–909. doi: 10.1534/g3.116.038059 (PMC5345720; doi:10.1534/g3.116.038059)
Supplement: Supplementary file 5 [file 895FileS3.zip › FileS3.R]

dir<-"C:\\Users\\SHXU\\Dropbox\\Research Projects\\Hat Method for PRESS\\Biometrics\\Data"
setwd(dir)

source(file="mixedFunction.R")
source(file="mixedBlupFunction.R")
phe<-read.csv(file="RIL-phe.csv")
kk0<-read.csv(file="RIL-kk.csv")

kk<-as.matrix(kk0[,-c(1,2)])
y<-as.matrix(phe$kgw)
n<-length(y)
x<-matrix(rep(1,n))
foldid<-phe$foldid
nfold<-max(foldid)

fit<-mixed(x,y,kk=kk,method="REML",eig.kk=FALSE)
write.csv(x=fit,file="RIL-mixed-parm-CV.csv",row.names=F)

yobs<-NULL
batch<-NULL
id<-NULL
for(k in 1:nfold){
   yk<-y
   indx<-which(foldid==k)
   yk[indx,]<-NA
   blup<-mixedBlup(x=x,y=yk,aa=kk,method="REML",h2=NULL)
   batch<-rbind(batch,blup[[2]][indx,])
   yobs<-rbind(yobs,as.matrix(y[indx,]))
   id<-c(id,indx)
}
batch[,1]<-yobs
r2<-cor((batch$y-batch$fixed),batch$random)^2
SST<-sum((batch$y-batch$fixed)^2)
PRESS<-sum((batch$y-batch$fixed-batch$random)^2)
R2<-1-PRESS/SST

PRED<-cbind(data.frame(id),batch)
PRESS<-data.frame(nfold,PRESS,R2)

write.csv(x=PRED,file="RIL-mixed-pred-CV.csv",row.names=F)   
write.csv(x=PRESS,file="RIL-mixed-R2-CV.csv",row.names=F)
