# Supplementary material for: Predicted Residual Error Sum of Squares of Mixed Models: An Application for Genomic Prediction
Source: G3 (Bethesda). 2017 Jan 19;7(3):895–909. doi: 10.1534/g3.116.038059 (PMC5345720; doi:10.1534/g3.116.038059)
Supplement: Supplementary file 7 [file 895FileS4.zip › FileS4.R]

dir<-"C:\\Users\\SHXU\\Dropbox\\Research Projects\\Hat Method for PRESS\\Biometrics\\Data"
setwd(dir)

source(file="mixedFunction.R")
#source(file="mixedBlupFunction.R")
phe<-read.csv(file="RIL-phe.csv")
kk0<-read.csv(file="RIL-kk.csv")

kk<-as.matrix(kk0[,-c(1,2)])
y<-as.matrix(phe$kgw)
n<-length(y)
x<-matrix(rep(1,n))
foldid<-phe$foldid
nfold<-max(foldid)

qq<-eigen(kk,symmetric=T)
fit<-mixed(x,y,kk=qq,method="REML",eig.kk=TRUE)
write.csv(x=fit,file="RIL-mixed-parm-HAT.csv",row.names=F)

lambda<-fit$va[1]/fit$ve[1]
beta<-as.matrix(fit$beta)
delta<-qq$values
vector<-qq$vectors
rank<-which(delta>1e-8)
delta<-delta[rank]
vector<-vector[,rank]
xb<-x%*%beta
r<-y-xb
d<-lambda*delta/(delta*lambda+1)
mat<-t(vector)*sqrt(d)
H<-crossprod(mat)
eHat<-r-H%*%r
fit1<-cor(r,eHat-r)^2
SSE<-sum(eHat^2)
SSP<-var(r)*(n-1)
fit2<-1-SSE/SSP

PRESS<-0
yobs<-NULL
ypred<-NULL
random<-NULL
fixed<-NULL
id<-NULL
for(i in 1:nfold){
   indx<-which(foldid==i)
   nk<-length(indx)
   Hkk<-H[indx,indx]
   e<-solve(diag(nk)-Hkk)%*%eHat[indx]
   PRESS<-PRESS+sum(e^2)
   yobs<-c(yobs,y[indx])
   fixed<-c(fixed,xb[indx])
   random<-c(random,r[indx]-e)
   id<-c(id,indx)
}
R2<-1-PRESS/SSP
ypred<-fixed+random

PRED<-data.frame(id,yobs,fixed,random,ypred)
PRESS<-data.frame(nfold,PRESS,R2)

write.csv(x=PRESS,file="RIL-mixed-R2-HAT.csv",row.names=FALSE)
write.csv(x=PRED,file="RIL-mixed-pred-HAT.csv",row.names=FALSE)

PRESS
PRED
