# Supplementary material for: Predicted Residual Error Sum of Squares of Mixed Models: An Application for Genomic Prediction
Source: G3 (Bethesda). 2017 Jan 19;7(3):895–909. doi: 10.1534/g3.116.038059 (PMC5345720; doi:10.1534/g3.116.038059)
Supplement: Supplementary file 9 [file 895FileS5.csv]

RIL	foldid	yd	tp	gn	kgw	gl	gw	hd
R001	5	26.55	11.575	98.6	24.2325	9.74	3	80.1
R002	8	18.65	12.975	61.8	23.395	9.595	2.78	74.33333333
R003	5	21.3625	12.25	74.1	24.02	9.61	2.905	78.56666667
R004	9	26.94	9.9	126.65	22.2575	8.36	2.94	86.66666667
R005	1	26.0325	11.4	88.55	26.1275	8.88	3.25	93.66666667
R006	2	26.0225	11.425	106.1	21.62	8.815	2.94	85.9
R007	1	25.885	11.15	91.675	25.44	8.925	3.045	82.56666667
R008	7	31.955	12.025	106.75	25.1875	9.555	2.91	86
R009	1	31.1625	9.825	123.175	25.6825	9.375	2.94	91.33333333
R010	7	28.0925	11.45	87.85	28.745	9.42	3.45	79.76666667
R012	4	31.2275	11.525	89.3	29.915	9.595	3.43	94.23333333
R013	4	24.81	9.875	102.7	24.1075	8.23	3.415	97.23333333
R014	7	21.7725	10.2	79.125	26.5675	9.185	3.07	84.9
R015	5	28.8675	8.25	149.325	23.3925	8.475	3.155	89.76666667
R016	2	33.7575	12.95	99.325	25.525	9.26	2.98	94.56666667
R017	2	30.7225	12.175	98.5	25.35	9.27	3.105	91.56666667
R018	5	27.69	10.8	97.25	25.6275	9.17	3.37	85
R019	1	27.46	10.35	98.575	25.9475	8.805	3.43	83
R020	6	29.4025	11.1	102.225	26.0525	8.975	3.445	83.76666667
R021	1	34.32	10.625	125.6	26.0975	8.165	3.655	99.33333333
R022	8	13.835	7.775	74.75	23.785	8.48	3.14	66.33333333
R023	9	23.83	12.45	94.225	20.38	8.205	2.86	70.66666667
R025	1	26.38	11.25	122.5	19.0225	8.125	2.77	90.66666667
R027	10	27.08	8.55	134.925	23.5125	8.285	3.445	81.43333333
R028	4	21.6275	11.1	80.875	24.665	8.75	3.065	73.76666667
R029	10	28.1325	11.9	93.25	25.405	8.6	3.24	80.9
R030	7	27.66	10.95	91.45	27.7725	9.77	3.145	81.23333333
R031	3	24.22	12.375	77.125	26.245	9.405	3.305	76.23333333
R032	5	20.63	11.1	82.325	22.57	9.115	2.76	79.76666667
R033	8	31.2625	10.875	114.675	25.065	8.85	3.065	81.76666667
R034	6	30.085	10.375	117.15	24.8525	8.85	3.095	80.56666667
R036	5	29.3475	12.8	109.025	21.44	8.075	2.985	87.23333333
R039	5	20.9275	11.675	69.05	26.32	10.33	2.82	72.56666667
R040	6	33.4025	11.8	128.95	22.235	8.725	2.96	80.33333333
R041	3	33.85	11.95	126.475	22.665	8.57	2.815	86
R042	3	28.3975	10.7	101	26.295	9.525	3.235	92.1
R043	4	25.58	11.075	83	27.7525	9.885	3.305	80.9
R044	1	20.7275	10.975	75.775	25.345	9.61	2.97	91.43333333
R045	10	25.49	10.225	92.9	26.3175	8.67	3.395	80.9
R046	8	30.44	10.2	119.875	24.79	8.625	3.325	96.33333333
R048	2	29.9325	12.1	115.775	21.395	8.755	3.015	81.1
R049	1	19.015	11.45	73.75	20.3375	7.97	2.9	81.1
R050	1	23.885	8.65	111.15	24.2975	8.875	3.025	84.1
R051	7	29.41	11.025	97.3	27.7925	9.765	3.26	79.9
R053	3	14.47	9.75	68.15	22.3525	8.91	2.9	66.1
R054	2	24.77	10.825	96.125	24.22	8.1	3.275	72.43333333
R055	1	21.1475	12.375	87.275	20.005	8.155	2.825	77.33333333
R056	2	27.3575	12.625	85.85	25.28	9.74	2.8	86.25426731
R057	4	27.93	11.1	119.175	21.395	8.38	3.14	81
R059	4	25.5275	12.275	82.8	25.56	9.455	3.255	82.9
R060	10	16.4325	10.35	73.875	21.0975	8.685	2.785	70.12093398
R061	2	26.37	10.575	98.7	25.2925	8.595	3.3	82.9
R062	7	27.1725	9.875	110.4	24.9325	8.415	3.335	80.56666667
R063	8	17.27	9.65	71.625	25.35	8.875	3.385	68.56666667
R064	3	27.6525	10.975	95.95	26.5125	8.665	3.35	78.33333333
R065	10	26.7425	9.425	102.65	27.965	8.775	3.355	78
R066	2	21.9975	11.575	96.4	20.0325	8.265	2.965	76.9
R067	6	21.695	10.425	101.9	20.3975	9.035	2.84	82.9
R068	9	27.9	12.225	86.275	26.5325	8.64	3.47	84
R069	9	28.0475	11.875	91.375	26.6625	8.18	3.12	86.76666667
R070	1	25.5325	11.1	108.025	21.3675	8.55	2.99	84.33333333
R071	4	31.5625	11.025	124.7	22.87	8.255	3.195	84.66666667
R072	6	26.2775	12.8	89.1	23.8325	8.35	3.14	87.1
R073	8	16.8675	10.475	66.25	25.685	8.97	3.215	78.33333333
R074	7	20.965	10.825	74.175	26.9525	9.025	3.25	79.9
R075	8	23.7325	11.575	76.425	26.5875	9.24	2.98	91.02093398
R076	10	30.5075	9.2	142.525	22.975	8.185	3.02	87.9
R077	8	25.165	11.375	80.8	27.9225	10.22	3.065	78.43333333
R078	2	26.5175	10.475	93.25	26.5675	9.9	3.14	96.9
R079	10	31.1875	11.15	118.475	23.4825	8.5	3.055	89
R080	6	32.7	11.2	130.925	21.8825	7.805	3.47	99.23333333
R081	1	31.1475	10.5	122.875	24.0175	8.525	3.15	81.1
R082	5	30.455	11.05	111.7	24.56	8.465	3.115	79.76666667
R083	9	32.985	10	112.65	28.5775	8.655	3.405	97.23333333
R084	3	23.98	11.8	114.425	18.2025	7.795	2.795	91.76666667
R086	6	26.985	11.925	90.625	25.0125	9.655	2.885	88
R087	8	26.3375	11.15	89.175	25.84	9.425	2.92	90.76666667
R089	7	11.87	11.275	58.8	18.025	8.51	2.59	62.9
R090	7	26.145	9.9	117.475	22.695	8.105	3.1	82.1
R092	2	34.3225	10.25	139.2	24.8675	8.45	3.235	80.9
R093	8	26.005	9.475	102.775	27.61	9.31	3.275	81.76666667
R094	1	29.5425	9.4	138.35	23.005	7.65	3.525	95.1
R097	5	19.5425	13.125	61.125	24.6225	8.545	3.105	75.9
R098	4	24.7	11.9	86.55	23.855	9.045	2.995	85.76666667
R099	2	26.8625	11.625	111	21.02	8.41	2.93	80.1
R100	5	30.8275	11	135.175	20.9825	8.27	2.99	81.76666667
R101	1	27.7975	9.325	131.05	22.905	8.125	3.34	95
R103	4	24.2575	10.8	102.625	21.8575	8.955	2.78	95
R105	10	36.99	11.825	109.55	28.0925	9.63	3.2	99.66666667
R106	4	25.3275	10.475	88.3	28.1925	9.295	3.255	73.9
R107	10	34.425	11.075	133.15	23.3675	8.23	3.4	100.3333333
R108	3	21.7975	10.675	76.25	27.4925	9.13	3.235	91.1
R109	6	26.0075	13.4	90.175	22.38	8.625	2.81	83.9
R111	3	18.4125	11.8	77.25	21.9	8.655	2.66	66.33333333
R112	4	20.755	11.15	84.85	23.505	9.29	2.905	72.43333333
R113	10	26.0625	10.55	105	23.76	8.58	3.085	76.33333333
R115	10	26.445	9.325	115.925	25.0275	8.855	3.025	81.43333333
R116	3	24.49	11.6	103.9	20.625	8.08	2.805	78.76666667
R118	4	9.96	11.075	50.175	18.945	8.945	2.635	58
R119	10	28.775	11.25	94.9	27.3675	8.535	3.435	71.9
R120	2	26.5575	12.325	91.55	23.78	8.725	2.99	82.56666667
R121	5	27.565	11.05	123.55	20.95	8.375	2.81	84.33333333
R122	8	27.365	10.95	93.4	27.205	8.61	3.325	82.1
R123	8	24.945	10.4	110.2	22.1075	8.595	2.82	85.76666667
R125	5	20.9625	11.625	79.225	22.4925	8.05	3.12	84.56666667
R126	1	23.675	11.125	97.8	21.895	8.045	2.98	78.56666667
R127	5	21.1775	10.15	85.125	24.89	8.995	3.24	82.9
R128	10	28.26887805	11.54597561	110.9469512	22.24737805	8.765	2.825	94.23333333
R129	4	17.7725	12.4	61.5	23.5875	9.53	2.66	66
R130	10	24.98887805	8.92097561	111.1969512	25.02987805	8.255	3.305	99.23333333
R131	10	24.4525	9.45	112.325	23.845	8.495	3.295	79.76666667
R132	6	29.24	11.4	87.075	29.0575	9.005	3.38	86.9
R133	3	23.4425	11.825	94.25	21.6075	8.78	3.05	85.43333333
R135	1	28.0825	9.325	138.7	22.2975	8.48	2.875	87.43333333
R137	5	27.7675	11.925	84.075	28.56	9.515	3.115	88.33333333
R138	1	28.4375	12.525	104.65	22.0425	8.92	2.825	90.56666667
R139	7	22.6	10.675	83.05	26.1675	8.63	3.36	79.23333333
R140	7	24.4725	13.5	78.225	23.645	9.575	2.85	77.33333333
R141	8	22.8125	13	78.7	22.845	8.15	3.04	69.43333333
R142	5	28.3175	10.575	104.3	25.2575	9.975	2.955	87.1
R143	3	30.28	10.55	122.825	23.6375	9.01	2.99	83.9
R144	3	21.8025	10.225	102.4	21.89	8.805	2.69	71.76666667
R145	8	18.0625	13.725	63.725	20.6175	8.635	2.735	66.1
R146	10	24.5775	7.1	134.65	26.1875	8.515	3.45	102
R147	4	30.175	10.925	92.9	29.635	9.775	3.325	91.33333333
R148	9	29.4925	10.575	97.175	28.6625	9.445	3.29	93
R149	6	21.0625	10.425	83.1	24.9275	8.655	3.31	75.9
R150	8	20.98	9.85	93.525	22.6375	9.45	2.86	79.9
R151	6	23.36	10.575	107.975	20.6725	8.355	3.055	88.43333333
R152	1	26.4925	10.075	110.075	24.1025	8.755	3.49	82.76666667
R153	6	26.315	11.55	97.15	24.2325	8.435	3.385	79.9
R154	10	20.1275	10.75	88.3	21.9025	7.77	3.26	75.9
R155	1	29.0575	14.55	99.8	20.045	8.04	2.76	80
R156	1	27.5525	12.575	86.275	25.645	9.2	3.06	79.43333333
R157	9	26.0725	12.6	89.175	23.8975	8.6	2.855	77.43333333
R158	1	23.1475	10.35	89.35	24.7925	9.62	3.17	94.43333333
R159	1	24.635	9.6	105.475	24.505	8.605	3.345	82.23333333
R160	5	29.695	10.025	99.05	29.505	9.5	3.275	91.33333333
R161	5	24.7425	10.35	89.925	26.455	9.595	3.17	83.1
R163	2	28.0125	11.975	83.65	28.0775	9.97	3.07	78.43333333
R164	3	29.4475	12.2	90	26.9525	9.255	3.215	86.66666667
R166	7	25.7	9.075	115.6	24.6675	9.075	3.33	93.33333333
R167	5	17.385	10.475	68.625	24.7875	8.06	3.31	68.43333333
R168	3	30.4075	11.125	112.125	24.5125	8.58	3.07	77.56666667
R169	5	33.0675	10.8	118.475	25.4875	8.69	3.125	83.1
R170	8	26.6325	10.4	91.025	28.4625	9.49	3.405	78.33333333
R171	2	25.7775	9.3	118.875	23.545	9.425	2.885	78.33333333
R172	9	25.1325	11.325	111.175	20.1275	8.035	3.165	86.9
R173	8	25.8525	10.6	110.375	22.4575	7.97	3.125	78.76666667
R174	9	24.2825	11	101.225	22.2425	7.895	3.15	73.33333333
R175	5	22.805	9.075	88.95	28.5875	8.935	3.41	78.56666667
R176	9	22.66	11.725	77.15	24.9925	9.32	3.02	80.33333333
R177	10	24.55	10.075	84.85	29.0675	9.42	3.315	80.66666667
R178	6	27.8825	12.625	105.2	21.2075	7.845	2.98	86.56666667
R179	8	27.485	11	93.5	27.0075	9.62	3.185	88.43333333
R180	1	31.265	9.2	119.425	28.015	8.88	3.345	82
R181	3	24.7475	11.2	87.775	25.485	9.24	3.155	81
R182	2	22.635	12.05	75.925	25.47	9.165	3.16	78.23333333
R183	4	25.4925	10.775	81.35	29.3125	9.805	3.09	87.23333333
R184	6	26.44387805	9.72097561	104.9969512	26.17237805	8.89	3.24	84.23333333
R185	4	25.135	9.75	110.575	23.0425	8.565	2.88	93.43333333
R186	8	30.1225	10.45	115.65	25.28	9.52	2.855	88.76666667
R187	5	29.07	9.55	111.725	27.24	9.105	3.18	85.1
R188	6	27.1625	9.8	103.425	26.96	9.47	3.18	89.33333333
R189	8	26.88	12.425	81.925	27.075	8.88	3.075	76.43333333
R190	9	25.925	12.875	80.75	25.825	9.925	2.84	78.1
R191	9	29.5525	10.65	138.275	20.4075	8.475	2.78	88.66666667
R193	4	29.225	14.375	88.15	23.835	8.365	2.96	79.43333333
R194	3	31.1625	11.1	118.5	23.205	8.395	3.24	93.66666667
R195	7	29.8525	10.275	130.325	22.7075	8.705	2.995	85.76666667
R196	9	25.3525	8.2	122.525	25.7775	8.33	3.4	92.33333333
R197	2	23.775	11.25	90.725	23.425	8.095	3.33	90.56666667
R198	4	27.44	11.35	106.925	22.5675	8.79	2.9	87.66666667
R199	5	24.0325	10.975	84.175	26.77	8.54	3.34	75.66666667
R200	6	18.8625	9.525	83.1	23.6925	8.265	3.295	81.76666667
R202	10	22.245	9.725	109.975	21.3175	8.47	2.96	82.9
R203	5	24.8525	11.1	84.8	26.575	9.08	3.33	81.56666667
R204	2	17.975	12.55	67.875	21.1625	8.755	2.68	67.23333333
R205	5	27.175	12	80.65	28.3525	9.52	2.97	93.9
R206	8	27.5825	10.275	111.975	24.6325	8.02	3.165	82.33333333
R208	8	29.83	9	113.95	29.43	10.08	3.33	84.1
R209	5	30.525	10.4	139.2	21.4725	7.945	3.02	87.1
R210	1	29.545	10.7	104.7	26.6125	9.32	3.265	97.56666667
R211	9	24.22887805	10.64597561	97.34695122	24.09237805	8.2	3.215	73.23333333
R213	4	18.9425	8.9	83.2	25.02	8.42	3.245	80.56666667
R214	8	26.6975	10.475	118.75	21.66	9.055	2.93	94.76666667
R216	3	24.2775	9.4	97.825	26.5175	8.99	3.145	88.76666667
R218	9	29.765	10.85	127.6	22.0925	8.315	2.99	80.1
R219	9	16.675	10.6	66.125	24.1075	8.14	3.29	79.76666667
R220	1	32.5475	11.575	126.6	22.29	8.785	2.94	86.9
R221	4	20.545	10.525	77.9	25.37	9.56	2.975	74.1
R222	1	25.2925	8.65	100.675	29.09	9.325	3.415	89.43333333
R223	5	28.195	10.1	103.8	26.5325	8.565	3.55	77.9
R224	2	23.77	10.675	108.725	21.1425	8.34	3.005	76.9
R225	7	31.0525	10.325	111.625	27.355	8.745	3.22	75.56666667
R226	4	20.9975	11.625	74.55	24.9625	8.7	2.95	72.76666667
R227	3	26.715	10.675	111.825	23.1775	8.32	3.385	79.23333333
R228	7	25.545	9.775	121.25	22.1275	8.145	3.305	77.23333333
R229	9	29.0325	9.95	120.1	24.485	8.29	3.34	86.43333333
R230	10	28.21	12.85	101.575	21.6075	8.455	2.95	86.43333333
R231	8	15.40637805	8.12097561	64.74695122	21.96737805	8.822559809	3.032464115	57.56666667
R232	9	26.71	10.6	112.725	22.4125	8.705	3.09	80.76666667
R233	9	29.305	11.525	105.95	24.0475	9.25	2.885	88.56666667
R234	8	25.59	10.85	104.7	23.5825	8.71	2.915	85.43333333
R235	4	29.7575	10.825	122.2	22.6475	8.21	3.16	82
R236	4	22.5125	11.225	91.125	22.325	8.5	2.805	74.56666667
R237	7	19.7425	12.975	71.5	21.4125	9.175	2.66	79.1
R238	8	28.1975	8.525	121.525	27.1525	8.84	3.18	86.9
R239	7	30.7625	10.275	112.975	26.6425	8.905	3.285	83.23333333
R241	4	27.57558612	11.6076555	94.84342105	26.26185407	8.72	3.455	86.9
