# Supplementary material for: Predicted Residual Error Sum of Squares of Mixed Models: An Application for Genomic Prediction
Source: G3 (Bethesda). 2017 Jan 19;7(3):895–909. doi: 10.1534/g3.116.038059 (PMC5345720; doi:10.1534/g3.116.038059)
Supplement: Supplementary file 11 [file 895FileS6.csv]

parm	row	col1	col2	col3	col4	col5	col6	col7	col8	col9	col10	col11	col12	col13	col14	col15	col16	col17	col18	col19	col20	col21	col22	col23	col24	col25	col26	col27	col28	col29	col30	col31	col32	col33	col34	col35	col36	col37	col38	col39	col40	col41	col42	col43	col44	col45	col46	col47	col48
1	1	0.86415829	0.594779292	0.591203465	0.456513966	0.498231952	0.59358735	0.57451627	0.57451627	0.451746196	0.559021018	0.4827367	0.536374111	0.431483174	0.257459573	0.446978426	0.431483174	0.587627637	0.444594541	0.402876554	0.590011522	0.383805475	0.411220152	0.461281735	0.407644324	0.287258135	0.520878859	0.56498073	0.543525766	0.442210656	0.514919147	0.506575549	0.500615837	0.516111089	0.491080297	0.276530653	0.586435695	0.682983035	0.437442886	0.545909651	0.377845763	0.452938138	0.264611228	0.29440979	0.506575549	0.247924034	0.282490365	0.36711828	0.561404903
1	2	0.594779292	1.311136716	1.119233978	0.623385911	0.769994835	0.625769796	0.755691525	0.816480591	0.75807541	0.773570662	0.638881163	0.665103898	0.641265048	0.601930947	0.634113393	0.609082602	0.686558862	0.600739004	0.599547062	0.837935556	0.537566053	0.740196273	0.725892964	0.56021296	0.525646629	0.687750805	0.629345624	0.760459295	0.839127498	0.650800588	0.615042314	0.85462275	0.749731813	0.740196273	0.630537566	0.764035123	0.870118002	0.655568358	0.734236561	0.610274544	0.526838571	0.665103898	0.464857563	0.884421312	0.529222456	0.4827367	0.557829075	0.786682029
1	3	0.591203465	1.119233978	1.275378442	0.626961739	0.692518574	0.606698717	0.733044618	0.775954547	0.724701021	0.829591958	0.638881163	0.681791092	0.585243752	0.5697485	0.688942747	0.659144185	0.774762605	0.57451627	0.568556558	0.822440304	0.543525766	0.798601454	0.759267353	0.650800588	0.531606341	0.706821884	0.696094402	0.733044618	0.826016131	0.704437999	0.67583138	0.85939052	0.682983035	0.741388216	0.678215265	0.728276849	0.792641742	0.686558862	0.709205769	0.58405181	0.49227224	0.662720013	0.427907346	0.806945051	0.494656125	0.472009218	0.501807779	0.799793397
1	4	0.456513966	0.623385911	0.626961739	0.977392825	0.628153681	0.511343319	0.524454686	0.582859867	0.444594541	0.578092097	0.410028209	0.586435695	0.539949938	0.352814971	0.578092097	0.56021296	0.553061306	0.394532957	0.379037705	0.690134689	0.481544757	0.68536692	0.522070801	0.441018713	0.469625333	0.49704001	0.522070801	0.512535262	0.590011522	0.364734395	0.327784179	0.702054114	0.351623028	0.570940443	0.383805475	0.601930947	0.587627637	0.415987922	0.530414399	0.29440979	0.419563749	0.413604037	0.469625333	0.615042314	0.271762883	0.40049267	0.486312527	0.58405181
1	5	0.498231952	0.769994835	0.692518574	0.628153681	1.15380031	0.609082602	0.640073106	0.734236561	0.578092097	0.693710517	0.47796893	0.647224761	0.611466487	0.510151377	0.764035123	0.737812388	0.78191426	0.544717708	0.508959434	0.855814693	0.380229648	0.724701021	0.570940443	0.508959434	0.557829075	0.657952243	0.700862172	0.725892964	0.56021296	0.634113393	0.598355119	0.784298145	0.479160873	0.709205769	0.499423894	0.820056419	0.799793397	0.647224761	0.76284318	0.550677421	0.505383607	0.530414399	0.432675116	0.77714649	0.290833962	0.48750447	0.536374111	0.820056419
1	6	0.59358735	0.625769796	0.606698717	0.511343319	0.609082602	1.025070523	0.624577854	0.705629942	0.531606341	0.698478287	0.389765187	0.557829075	0.452938138	0.495848067	0.519686916	0.522070801	0.663911955	0.562596845	0.542333823	0.736620446	0.444594541	0.566172673	0.628153681	0.49704001	0.455322023	0.616234256	0.58881958	0.611466487	0.411220152	0.603122889	0.600739004	0.668679725	0.420755692	0.673447495	0.513727204	0.66152807	0.785490087	0.491080297	0.743772101	0.550677421	0.578092097	0.354006913	0.268187056	0.673447495	0.214549644	0.460089793	0.449362311	0.600739004
1	7	0.57451627	0.755691525	0.733044618	0.524454686	0.640073106	0.624577854	1.147840598	1.106122611	0.622193969	0.735428503	0.506575549	0.657952243	0.694902459	0.57451627	0.581667925	0.575708212	0.710397711	0.502999722	0.46843339	0.6567603	0.443402598	0.533990226	0.692518574	0.601930947	0.433867059	0.607890659	0.673447495	0.672255552	0.677023322	0.586435695	0.550677421	0.722317136	0.597163177	0.537566053	0.549485478	0.611466487	0.805753109	0.545909651	0.659144185	0.585243752	0.47796893	0.3957249	0.408836267	0.715165481	0.39095713	0.431483174	0.373077993	0.542333823
1	8	0.57451627	0.816480591	0.775954547	0.582859867	0.734236561	0.705629942	1.106122611	1.280146212	0.716357424	0.855814693	0.56021296	0.66152807	0.787873972	0.629345624	0.648416703	0.642456991	0.765227065	0.617426199	0.599547062	0.798601454	0.528030514	0.624577854	0.749731813	0.616234256	0.56021296	0.672255552	0.764035123	0.747347928	0.746155986	0.586435695	0.550677421	0.804561167	0.646032818	0.590011522	0.611466487	0.682983035	0.890381024	0.623385911	0.77237872	0.677023322	0.539949938	0.489888355	0.418371807	0.831975843	0.377845763	0.510151377	0.454130081	0.693710517
1	9	0.451746196	0.75807541	0.724701021	0.444594541	0.578092097	0.531606341	0.622193969	0.716357424	1.028646351	0.674639437	0.506575549	0.469625333	0.498231952	0.469625333	0.557829075	0.575708212	0.532798284	0.508959434	0.479160873	0.619810084	0.369502165	0.566172673	0.573324328	0.432675116	0.437442886	0.531606341	0.631729509	0.533990226	0.621002026	0.519686916	0.47320116	0.686558862	0.580475982	0.526838571	0.517303032	0.529222456	0.721125194	0.529222456	0.646032818	0.523262744	0.450554253	0.467241448	0.301561445	0.759267353	0.350431086	0.433867059	0.380229648	0.606698717
1	10	0.559021018	0.773570662	0.829591958	0.578092097	0.693710517	0.698478287	0.735428503	0.855814693	0.674639437	1.206245779	0.539949938	0.585243752	0.58405181	0.549485478	0.691326632	0.712781596	0.773570662	0.613850371	0.611466487	0.902300449	0.557829075	0.761651238	0.625769796	0.592395407	0.615042314	0.665103898	0.759267353	0.874885772	0.669871668	0.65199253	0.611466487	0.779530375	0.437442886	0.668679725	0.548293536	0.669871668	0.810520879	0.618618141	0.851046923	0.597163177	0.46843339	0.479160873	0.338511661	0.75807541	0.269378998	0.431483174	0.518494974	0.790257857
1	11	0.4827367	0.638881163	0.638881163	0.410028209	0.47796893	0.389765187	0.506575549	0.56021296	0.506575549	0.539949938	0.908260161	0.454130081	0.520878859	0.325400294	0.476776988	0.456513966	0.524454686	0.513727204	0.489888355	0.585243752	0.427907346	0.512535262	0.536374111	0.399300727	0.430291231	0.446978426	0.541141881	0.551869363	0.568556558	0.455322023	0.445786483	0.580475982	0.536374111	0.383805475	0.363542453	0.524454686	0.605506774	0.483928642	0.519686916	0.455322023	0.427907346	0.375461878	0.249115976	0.629345624	0.306329215	0.446978426	0.368310223	0.57928404
1	12	0.536374111	0.665103898	0.681791092	0.586435695	0.647224761	0.557829075	0.657952243	0.66152807	0.469625333	0.585243752	0.454130081	1.014343041	0.57928404	0.476776988	0.544717708	0.517303032	0.613850371	0.502999722	0.444594541	0.636497278	0.474393103	0.662720013	0.681791092	0.525646629	0.433867059	0.592395407	0.461281735	0.545909651	0.49227224	0.526838571	0.483928642	0.703246057	0.455322023	0.474393103	0.414795979	0.641265048	0.75330764	0.513727204	0.572132385	0.466049505	0.361158568	0.542333823	0.36711828	0.600739004	0.452938138	0.475585045	0.480352815	0.576900155
1	13	0.431483174	0.641265048	0.585243752	0.539949938	0.611466487	0.452938138	0.694902459	0.787873972	0.498231952	0.58405181	0.520878859	0.57928404	1.009575271	0.504191664	0.538757996	0.539949938	0.537566053	0.513727204	0.486312527	0.611466487	0.462473678	0.483928642	0.592395407	0.424331519	0.498231952	0.516111089	0.537566053	0.547101593	0.587627637	0.439826771	0.430291231	0.585243752	0.547101593	0.529222456	0.424331519	0.568556558	0.708013827	0.544717708	0.472009218	0.494656125	0.356390798	0.342087489	0.437442886	0.660336128	0.348047201	0.415987922	0.39095713	0.57928404
1	14	0.257459573	0.601930947	0.5697485	0.352814971	0.510151377	0.495848067	0.57451627	0.629345624	0.469625333	0.549485478	0.325400294	0.476776988	0.504191664	0.86892606	0.396916842	0.412412094	0.439826771	0.450554253	0.430291231	0.554253248	0.286066193	0.510151377	0.594779292	0.430291231	0.405260439	0.556637133	0.406452382	0.506575549	0.40049267	0.464857563	0.46366562	0.597163177	0.382613533	0.549485478	0.485120585	0.491080297	0.512535262	0.592395407	0.598355119	0.528030514	0.368310223	0.456513966	0.342087489	0.590011522	0.305137272	0.302753387	0.36711828	0.469625333
1	15	0.446978426	0.634113393	0.688942747	0.578092097	0.764035123	0.519686916	0.581667925	0.648416703	0.557829075	0.691326632	0.476776988	0.544717708	0.538757996	0.396916842	1.026262466	0.986928364	0.708013827	0.451746196	0.437442886	0.693710517	0.389765187	0.649608646	0.57928404	0.491080297	0.523262744	0.550677421	0.67106361	0.59358735	0.57928404	0.580475982	0.539949938	0.655568358	0.501807779	0.613850371	0.587627637	0.559021018	0.662720013	0.533990226	0.696094402	0.475585045	0.359966626	0.456513966	0.380229648	0.669871668	0.226469069	0.49227224	0.370694108	0.766419008
1	16	0.431483174	0.609082602	0.659144185	0.56021296	0.737812388	0.522070801	0.575708212	0.642456991	0.575708212	0.712781596	0.456513966	0.517303032	0.539949938	0.412412094	0.986928364	1.015534984	0.705629942	0.444594541	0.430291231	0.687750805	0.382613533	0.640073106	0.559021018	0.479160873	0.526838571	0.532798284	0.655568358	0.586435695	0.561404903	0.5697485	0.528030514	0.650800588	0.474393103	0.592395407	0.572132385	0.530414399	0.638881163	0.516111089	0.691326632	0.48750447	0.357582741	0.437442886	0.389765187	0.653184473	0.20263022	0.483928642	0.359966626	0.752115698
1	17	0.587627637	0.686558862	0.774762605	0.553061306	0.78191426	0.663911955	0.710397711	0.765227065	0.532798284	0.773570662	0.524454686	0.613850371	0.537566053	0.439826771	0.708013827	0.705629942	1.141880885	0.604314832	0.59358735	0.857006635	0.506575549	0.678215265	0.623385911	0.66152807	0.556637133	0.643648933	0.724701021	0.756883468	0.56021296	0.743772101	0.694902459	0.711589654	0.46843339	0.642456991	0.549485478	0.715165481	0.834359728	0.567364615	0.775954547	0.626961739	0.524454686	0.458897851	0.373077993	0.643648933	0.221701299	0.488696412	0.466049505	0.74853987
1	18	0.444594541	0.600739004	0.57451627	0.394532957	0.544717708	0.562596845	0.502999722	0.617426199	0.508959434	0.613850371	0.513727204	0.502999722	0.513727204	0.450554253	0.451746196	0.444594541	0.604314832	0.909452104	0.821248361	0.668679725	0.396916842	0.580475982	0.46366562	0.470817275	0.441018713	0.525646629	0.520878859	0.530414399	0.445786483	0.537566053	0.524454686	0.618618141	0.438634829	0.528030514	0.467241448	0.601930947	0.727084906	0.467241448	0.650800588	0.467241448	0.542333823	0.363542453	0.29440979	0.637689221	0.313480869	0.529222456	0.393341015	0.581667925
1	19	0.402876554	0.599547062	0.568556558	0.379037705	0.508959434	0.542333823	0.46843339	0.599547062	0.479160873	0.611466487	0.489888355	0.444594541	0.486312527	0.430291231	0.437442886	0.430291231	0.59358735	0.821248361	0.874885772	0.677023322	0.411220152	0.57451627	0.457705908	0.451746196	0.429099289	0.517303032	0.47796893	0.519686916	0.442210656	0.532798284	0.518494974	0.573324328	0.427907346	0.545909651	0.466049505	0.5697485	0.684174977	0.456513966	0.6567603	0.437442886	0.533990226	0.359966626	0.243156264	0.643648933	0.28487425	0.485120585	0.374269935	0.557829075
1	20	0.590011522	0.837935556	0.822440304	0.690134689	0.855814693	0.736620446	0.6567603	0.798601454	0.619810084	0.902300449	0.585243752	0.636497278	0.611466487	0.554253248	0.693710517	0.687750805	0.857006635	0.668679725	0.677023322	1.292065636	0.604314832	0.797409512	0.66629584	0.649608646	0.594779292	0.687750805	0.750923755	0.837935556	0.698478287	0.696094402	0.654376415	0.874885772	0.48750447	0.769994835	0.594779292	0.853430808	0.834359728	0.595971234	0.905876276	0.612658429	0.554253248	0.549485478	0.488696412	0.870118002	0.268187056	0.556637133	0.640073106	0.828400016
1	21	0.383805475	0.537566053	0.543525766	0.481544757	0.380229648	0.444594541	0.443402598	0.528030514	0.369502165	0.557829075	0.427907346	0.474393103	0.462473678	0.286066193	0.389765187	0.382613533	0.506575549	0.396916842	0.411220152	0.604314832	0.797409512	0.489888355	0.506575549	0.352814971	0.469625333	0.392149072	0.349239143	0.449362311	0.407644324	0.30394533	0.282490365	0.539949938	0.308713099	0.359966626	0.349239143	0.464857563	0.535182169	0.334935834	0.46366562	0.332551949	0.309905042	0.319440582	0.222893242	0.529222456	0.277722595	0.369502165	0.301561445	0.493464182
1	22	0.411220152	0.740196273	0.798601454	0.68536692	0.724701021	0.566172673	0.533990226	0.624577854	0.566172673	0.761651238	0.512535262	0.662720013	0.483928642	0.510151377	0.649608646	0.640073106	0.678215265	0.580475982	0.57451627	0.797409512	0.489888355	1.109698439	0.594779292	0.5697485	0.563788788	0.618618141	0.567364615	0.641265048	0.617426199	0.576900155	0.533990226	0.933290953	0.401684612	0.662720013	0.568556558	0.638881163	0.681791092	0.58881958	0.744964043	0.485120585	0.488696412	0.603122889	0.331360006	0.67106361	0.398108785	0.526838571	0.547101593	0.743772101
1	23	0.461281735	0.725892964	0.759267353	0.522070801	0.570940443	0.628153681	0.692518574	0.749731813	0.573324328	0.625769796	0.536374111	0.681791092	0.592395407	0.594779292	0.57928404	0.559021018	0.623385911	0.46366562	0.457705908	0.66629584	0.506575549	0.594779292	1.097779014	0.539949938	0.526838571	0.591203465	0.612658429	0.56021296	0.562596845	0.542333823	0.544717708	0.67583138	0.517303032	0.580475982	0.567364615	0.604314832	0.662720013	0.56021296	0.630537566	0.535182169	0.49227224	0.512535262	0.368310223	0.699670229	0.392149072	0.505383607	0.435059001	0.630537566
1	24	0.407644324	0.56021296	0.650800588	0.441018713	0.508959434	0.49704001	0.601930947	0.616234256	0.432675116	0.592395407	0.399300727	0.525646629	0.424331519	0.430291231	0.491080297	0.479160873	0.66152807	0.470817275	0.451746196	0.649608646	0.352814971	0.5697485	0.539949938	0.896340737	0.37665382	0.498231952	0.518494974	0.580475982	0.535182169	0.646032818	0.609082602	0.629345624	0.425523461	0.599547062	0.4827367	0.523262744	0.686558862	0.504191664	0.662720013	0.472009218	0.365926338	0.3957249	0.336127776	0.542333823	0.324208352	0.37188605	0.29440979	0.464857563
1	25	0.287258135	0.525646629	0.531606341	0.469625333	0.557829075	0.455322023	0.433867059	0.56021296	0.437442886	0.615042314	0.430291231	0.433867059	0.498231952	0.405260439	0.523262744	0.526838571	0.556637133	0.441018713	0.429099289	0.594779292	0.469625333	0.563788788	0.526838571	0.37665382	0.886805197	0.410028209	0.598355119	0.604314832	0.436250944	0.339703604	0.314672812	0.511343319	0.28964202	0.47320116	0.404068497	0.493464182	0.489888355	0.485120585	0.556637133	0.470817275	0.406452382	0.457705908	0.27533871	0.5697485	0.201438277	0.456513966	0.417179864	0.601930947
1	26	0.520878859	0.687750805	0.706821884	0.49704001	0.657952243	0.616234256	0.607890659	0.672255552	0.531606341	0.665103898	0.446978426	0.592395407	0.516111089	0.556637133	0.550677421	0.532798284	0.643648933	0.525646629	0.517303032	0.687750805	0.392149072	0.618618141	0.591203465	0.498231952	0.410028209	1.017918868	0.495848067	0.550677421	0.495848067	0.663911955	0.653184473	0.730660733	0.505383607	0.638881163	0.402876554	0.556637133	0.694902459	0.66629584	0.752115698	0.518494974	0.505383607	0.441018713	0.407644324	0.559021018	0.383805475	0.305137272	0.476776988	0.612658429
1	27	0.56498073	0.629345624	0.696094402	0.522070801	0.700862172	0.58881958	0.673447495	0.764035123	0.631729509	0.759267353	0.541141881	0.461281735	0.537566053	0.406452382	0.67106361	0.655568358	0.724701021	0.520878859	0.47796893	0.750923755	0.349239143	0.567364615	0.612658429	0.518494974	0.598355119	0.495848067	1.094203186	0.693710517	0.611466487	0.587627637	0.553061306	0.624577854	0.524454686	0.592395407	0.530414399	0.632921451	0.678215265	0.555445191	0.703246057	0.600739004	0.511343319	0.405260439	0.351623028	0.704437999	0.19786245	0.47796893	0.431483174	0.708013827
1	28	0.543525766	0.760459295	0.733044618	0.512535262	0.725892964	0.611466487	0.672255552	0.747347928	0.533990226	0.874885772	0.551869363	0.545909651	0.547101593	0.506575549	0.59358735	0.586435695	0.756883468	0.530414399	0.519686916	0.837935556	0.449362311	0.641265048	0.56021296	0.580475982	0.604314832	0.550677421	0.693710517	1.128769518	0.668679725	0.533990226	0.506575549	0.692518574	0.417179864	0.634113393	0.479160873	0.688942747	0.804561167	0.609082602	0.783106202	0.635305336	0.427907346	0.4827367	0.318248639	0.712781596	0.276530653	0.325400294	0.556637133	0.778338432
1	29	0.442210656	0.839127498	0.826016131	0.590011522	0.56021296	0.411220152	0.677023322	0.746155986	0.621002026	0.669871668	0.568556558	0.49227224	0.587627637	0.40049267	0.57928404	0.561404903	0.56021296	0.445786483	0.442210656	0.698478287	0.407644324	0.617426199	0.562596845	0.535182169	0.436250944	0.495848067	0.611466487	0.668679725	1.098970956	0.514919147	0.469625333	0.684174977	0.647224761	0.519686916	0.545909651	0.491080297	0.693710517	0.519686916	0.559021018	0.475585045	0.36711828	0.526838571	0.394532957	0.702054114	0.429099289	0.399300727	0.535182169	0.595971234
1	30	0.514919147	0.650800588	0.704437999	0.364734395	0.634113393	0.603122889	0.586435695	0.586435695	0.519686916	0.65199253	0.455322023	0.526838571	0.439826771	0.464857563	0.580475982	0.5697485	0.743772101	0.537566053	0.532798284	0.696094402	0.30394533	0.576900155	0.542333823	0.646032818	0.339703604	0.663911955	0.587627637	0.533990226	0.514919147	0.958321745	0.887997139	0.647224761	0.517303032	0.678215265	0.531606341	0.562596845	0.740196273	0.545909651	0.74853987	0.498231952	0.469625333	0.394532957	0.383805475	0.544717708	0.334935834	0.411220152	0.402876554	0.559021018
1	31	0.506575549	0.615042314	0.67583138	0.327784179	0.598355119	0.600739004	0.550677421	0.550677421	0.47320116	0.611466487	0.445786483	0.483928642	0.430291231	0.46366562	0.539949938	0.528030514	0.694902459	0.524454686	0.518494974	0.654376415	0.282490365	0.533990226	0.544717708	0.609082602	0.314672812	0.653184473	0.553061306	0.506575549	0.469625333	0.887997139	0.914219874	0.604314832	0.504191664	0.667487783	0.512535262	0.557829075	0.693710517	0.548293536	0.713973539	0.49704001	0.475585045	0.362350511	0.387381302	0.513727204	0.314672812	0.358774683	0.355198856	0.541141881
1	32	0.500615837	0.85462275	0.85939052	0.702054114	0.784298145	0.668679725	0.722317136	0.804561167	0.686558862	0.779530375	0.580475982	0.703246057	0.585243752	0.597163177	0.655568358	0.650800588	0.711589654	0.618618141	0.573324328	0.874885772	0.539949938	0.933290953	0.67583138	0.629345624	0.511343319	0.730660733	0.624577854	0.692518574	0.684174977	0.647224761	0.604314832	1.269418729	0.538757996	0.698478287	0.704437999	0.733044618	0.816480591	0.592395407	0.826016131	0.56021296	0.553061306	0.618618141	0.464857563	0.783106202	0.46843339	0.522070801	0.530414399	0.790257857
1	33	0.516111089	0.749731813	0.682983035	0.351623028	0.479160873	0.420755692	0.597163177	0.646032818	0.580475982	0.437442886	0.536374111	0.455322023	0.547101593	0.382613533	0.501807779	0.474393103	0.46843339	0.438634829	0.427907346	0.48750447	0.308713099	0.401684612	0.517303032	0.425523461	0.28964202	0.505383607	0.524454686	0.417179864	0.647224761	0.517303032	0.504191664	0.538757996	0.911835989	0.489888355	0.429099289	0.499423894	0.653184473	0.494656125	0.526838571	0.494656125	0.359966626	0.334935834	0.340895546	0.606698717	0.412412094	0.369502165	0.287258135	0.549485478
1	34	0.491080297	0.740196273	0.741388216	0.570940443	0.709205769	0.673447495	0.537566053	0.590011522	0.526838571	0.668679725	0.383805475	0.474393103	0.529222456	0.549485478	0.613850371	0.592395407	0.642456991	0.528030514	0.545909651	0.769994835	0.359966626	0.662720013	0.580475982	0.599547062	0.47320116	0.638881163	0.592395407	0.634113393	0.519686916	0.678215265	0.667487783	0.698478287	0.489888355	1.046525488	0.59358735	0.711589654	0.67583138	0.630537566	0.754499583	0.3957249	0.559021018	0.460089793	0.427907346	0.718741309	0.345663316	0.38142159	0.454130081	0.697286344
1	35	0.276530653	0.630537566	0.678215265	0.383805475	0.499423894	0.513727204	0.549485478	0.611466487	0.517303032	0.548293536	0.363542453	0.414795979	0.424331519	0.485120585	0.587627637	0.572132385	0.549485478	0.467241448	0.466049505	0.594779292	0.349239143	0.568556558	0.567364615	0.4827367	0.404068497	0.402876554	0.530414399	0.479160873	0.545909651	0.531606341	0.512535262	0.704437999	0.429099289	0.59358735	0.897532679	0.488696412	0.572132385	0.405260439	0.600739004	0.441018713	0.363542453	0.476776988	0.288450077	0.621002026	0.313480869	0.451746196	0.295601732	0.559021018
1	36	0.586435695	0.764035123	0.728276849	0.601930947	0.820056419	0.66152807	0.611466487	0.682983035	0.529222456	0.669871668	0.524454686	0.641265048	0.568556558	0.491080297	0.559021018	0.530414399	0.715165481	0.601930947	0.5697485	0.853430808	0.464857563	0.638881163	0.604314832	0.523262744	0.493464182	0.556637133	0.632921451	0.688942747	0.491080297	0.562596845	0.557829075	0.733044618	0.499423894	0.711589654	0.488696412	1.094203186	0.728276849	0.567364615	0.657952243	0.508959434	0.46843339	0.454130081	0.451746196	0.725892964	0.28487425	0.439826771	0.480352815	0.77237872
1	37	0.682983035	0.870118002	0.792641742	0.587627637	0.799793397	0.785490087	0.805753109	0.890381024	0.721125194	0.810520879	0.605506774	0.75330764	0.708013827	0.512535262	0.662720013	0.638881163	0.834359728	0.727084906	0.684174977	0.834359728	0.535182169	0.681791092	0.662720013	0.686558862	0.489888355	0.694902459	0.678215265	0.804561167	0.693710517	0.740196273	0.693710517	0.816480591	0.653184473	0.67583138	0.572132385	0.728276849	1.269418729	0.616234256	0.833167786	0.641265048	0.530414399	0.472009218	0.38142159	0.877269657	0.437442886	0.549485478	0.517303032	0.708013827
1	38	0.437442886	0.655568358	0.686558862	0.415987922	0.647224761	0.491080297	0.545909651	0.623385911	0.529222456	0.618618141	0.483928642	0.513727204	0.544717708	0.592395407	0.533990226	0.516111089	0.567364615	0.467241448	0.456513966	0.595971234	0.334935834	0.58881958	0.56021296	0.504191664	0.485120585	0.66629584	0.555445191	0.609082602	0.519686916	0.545909651	0.548293536	0.592395407	0.494656125	0.630537566	0.405260439	0.567364615	0.616234256	0.948786205	0.642456991	0.507767492	0.423139576	0.511343319	0.342087489	0.58881958	0.339703604	0.249115976	0.389765187	0.632921451
1	39	0.545909651	0.734236561	0.709205769	0.530414399	0.76284318	0.743772101	0.659144185	0.77237872	0.646032818	0.851046923	0.519686916	0.572132385	0.472009218	0.598355119	0.696094402	0.691326632	0.775954547	0.650800588	0.6567603	0.905876276	0.46366562	0.744964043	0.630537566	0.662720013	0.556637133	0.752115698	0.703246057	0.783106202	0.559021018	0.74853987	0.713973539	0.826016131	0.526838571	0.754499583	0.600739004	0.657952243	0.833167786	0.642456991	1.191942469	0.697286344	0.58881958	0.513727204	0.423139576	0.759267353	0.324208352	0.446978426	0.504191664	0.755691525
1	40	0.377845763	0.610274544	0.58405181	0.29440979	0.550677421	0.550677421	0.585243752	0.677023322	0.523262744	0.597163177	0.455322023	0.466049505	0.494656125	0.528030514	0.475585045	0.48750447	0.626961739	0.467241448	0.437442886	0.612658429	0.332551949	0.485120585	0.535182169	0.472009218	0.470817275	0.518494974	0.600739004	0.635305336	0.475585045	0.498231952	0.49704001	0.56021296	0.494656125	0.3957249	0.441018713	0.508959434	0.641265048	0.507767492	0.697286344	0.929715126	0.28964202	0.365926338	0.249115976	0.554253248	0.205014105	0.3957249	0.306329215	0.517303032
1	41	0.452938138	0.526838571	0.49227224	0.419563749	0.505383607	0.578092097	0.47796893	0.539949938	0.450554253	0.46843339	0.427907346	0.361158568	0.356390798	0.368310223	0.359966626	0.357582741	0.524454686	0.542333823	0.533990226	0.554253248	0.309905042	0.488696412	0.49227224	0.365926338	0.406452382	0.505383607	0.511343319	0.427907346	0.36711828	0.469625333	0.475585045	0.553061306	0.359966626	0.559021018	0.363542453	0.46843339	0.530414399	0.423139576	0.58881958	0.28964202	0.815288649	0.356390798	0.228852954	0.576900155	0.205014105	0.354006913	0.426715404	0.538757996
1	42	0.264611228	0.665103898	0.662720013	0.413604037	0.530414399	0.354006913	0.3957249	0.489888355	0.467241448	0.479160873	0.375461878	0.542333823	0.342087489	0.456513966	0.456513966	0.437442886	0.458897851	0.363542453	0.359966626	0.549485478	0.319440582	0.603122889	0.512535262	0.3957249	0.457705908	0.441018713	0.405260439	0.4827367	0.526838571	0.394532957	0.362350511	0.618618141	0.334935834	0.460089793	0.476776988	0.454130081	0.472009218	0.511343319	0.513727204	0.365926338	0.356390798	0.851046923	0.274146768	0.578092097	0.346855258	0.344471374	0.451746196	0.520878859
1	43	0.29440979	0.464857563	0.427907346	0.469625333	0.432675116	0.268187056	0.408836267	0.418371807	0.301561445	0.338511661	0.249115976	0.36711828	0.437442886	0.342087489	0.380229648	0.389765187	0.373077993	0.29440979	0.243156264	0.488696412	0.222893242	0.331360006	0.368310223	0.336127776	0.27533871	0.407644324	0.351623028	0.318248639	0.394532957	0.383805475	0.387381302	0.464857563	0.340895546	0.427907346	0.288450077	0.451746196	0.38142159	0.342087489	0.423139576	0.249115976	0.228852954	0.274146768	0.694902459	0.307521157	0.264611228	0.185943025	0.269378998	0.415987922
1	44	0.506575549	0.884421312	0.806945051	0.615042314	0.77714649	0.673447495	0.715165481	0.831975843	0.759267353	0.75807541	0.629345624	0.600739004	0.660336128	0.590011522	0.669871668	0.653184473	0.643648933	0.637689221	0.643648933	0.870118002	0.529222456	0.67106361	0.699670229	0.542333823	0.5697485	0.559021018	0.704437999	0.712781596	0.702054114	0.544717708	0.513727204	0.783106202	0.606698717	0.718741309	0.621002026	0.725892964	0.877269657	0.58881958	0.759267353	0.554253248	0.576900155	0.578092097	0.307521157	1.238428225	0.355198856	0.615042314	0.498231952	0.67583138
1	45	0.247924034	0.529222456	0.494656125	0.271762883	0.290833962	0.214549644	0.39095713	0.377845763	0.350431086	0.269378998	0.306329215	0.452938138	0.348047201	0.305137272	0.226469069	0.20263022	0.221701299	0.313480869	0.28487425	0.268187056	0.277722595	0.398108785	0.392149072	0.324208352	0.201438277	0.383805475	0.19786245	0.276530653	0.429099289	0.334935834	0.314672812	0.46843339	0.412412094	0.345663316	0.313480869	0.28487425	0.437442886	0.339703604	0.324208352	0.205014105	0.205014105	0.346855258	0.264611228	0.355198856	0.606698717	0.247924034	0.261035401	0.290833962
1	46	0.282490365	0.4827367	0.472009218	0.40049267	0.48750447	0.460089793	0.431483174	0.510151377	0.433867059	0.431483174	0.446978426	0.475585045	0.415987922	0.302753387	0.49227224	0.483928642	0.488696412	0.529222456	0.485120585	0.556637133	0.369502165	0.526838571	0.505383607	0.37188605	0.456513966	0.305137272	0.47796893	0.325400294	0.399300727	0.411220152	0.358774683	0.522070801	0.369502165	0.38142159	0.451746196	0.439826771	0.549485478	0.249115976	0.446978426	0.3957249	0.354006913	0.344471374	0.185943025	0.615042314	0.247924034	0.792641742	0.373077993	0.444594541
1	47	0.36711828	0.557829075	0.501807779	0.486312527	0.536374111	0.449362311	0.373077993	0.454130081	0.380229648	0.518494974	0.368310223	0.480352815	0.39095713	0.36711828	0.370694108	0.359966626	0.466049505	0.393341015	0.374269935	0.640073106	0.301561445	0.547101593	0.435059001	0.29440979	0.417179864	0.476776988	0.431483174	0.556637133	0.535182169	0.402876554	0.355198856	0.530414399	0.287258135	0.454130081	0.295601732	0.480352815	0.517303032	0.389765187	0.504191664	0.306329215	0.426715404	0.451746196	0.269378998	0.498231952	0.261035401	0.373077993	0.826016131	0.526838571
1	48	0.561404903	0.786682029	0.799793397	0.58405181	0.820056419	0.600739004	0.542333823	0.693710517	0.606698717	0.790257857	0.57928404	0.576900155	0.57928404	0.469625333	0.766419008	0.752115698	0.74853987	0.581667925	0.557829075	0.828400016	0.493464182	0.743772101	0.630537566	0.464857563	0.601930947	0.612658429	0.708013827	0.778338432	0.595971234	0.559021018	0.541141881	0.790257857	0.549485478	0.697286344	0.559021018	0.77237872	0.708013827	0.632921451	0.755691525	0.517303032	0.538757996	0.520878859	0.415987922	0.67583138	0.290833962	0.444594541	0.526838571	1.16810362
1	49	0.559021018	0.766419008	0.792641742	0.559021018	0.68536692	0.68059915	0.734236561	0.759267353	0.654376415	0.711589654	0.467241448	0.57928404	0.470817275	0.559021018	0.603122889	0.606698717	0.722317136	0.506575549	0.514919147	0.803369224	0.362350511	0.744964043	0.672255552	0.653184473	0.502999722	0.699670229	0.700862172	0.691326632	0.623385911	0.734236561	0.692518574	0.846279153	0.567364615	0.766419008	0.56498073	0.582859867	0.759267353	0.632921451	0.86892606	0.524454686	0.591203465	0.551869363	0.441018713	0.731852676	0.419563749	0.427907346	0.455322023	0.705629942
1	50	0.498231952	0.668679725	0.587627637	0.516111089	0.630537566	0.550677421	0.470817275	0.504191664	0.557829075	0.541141881	0.516111089	0.507767492	0.462473678	0.258651516	0.562596845	0.556637133	0.563788788	0.469625333	0.438634829	0.575708212	0.452938138	0.523262744	0.46366562	0.373077993	0.404068497	0.532798284	0.46366562	0.568556558	0.538757996	0.458897851	0.445786483	0.686558862	0.46843339	0.47320116	0.392149072	0.568556558	0.715165481	0.410028209	0.581667925	0.392149072	0.464857563	0.354006913	0.306329215	0.598355119	0.325400294	0.408836267	0.410028209	0.665103898
1	51	0.325400294	0.49227224	0.525646629	0.377845763	0.396916842	0.352814971	0.510151377	0.508959434	0.448170368	0.350431086	0.449362311	0.455322023	0.466049505	0.413604037	0.357582741	0.352814971	0.439826771	0.425523461	0.419563749	0.418371807	0.255075688	0.491080297	0.485120585	0.467241448	0.312288927	0.441018713	0.363542453	0.331360006	0.423139576	0.461281735	0.456513966	0.526838571	0.423139576	0.446978426	0.394532957	0.441018713	0.495848067	0.479160873	0.413604037	0.337319719	0.370694108	0.311096984	0.319440582	0.458897851	0.332551949	0.351623028	0.189518853	0.384997417
1	52	0.40049267	0.643648933	0.598355119	0.640073106	0.59358735	0.56021296	0.57928404	0.693710517	0.530414399	0.659144185	0.389765187	0.498231952	0.56498073	0.537566053	0.551869363	0.555445191	0.475585045	0.46843339	0.464857563	0.710397711	0.508959434	0.59358735	0.592395407	0.452938138	0.549485478	0.516111089	0.572132385	0.559021018	0.590011522	0.407644324	0.383805475	0.634113393	0.407644324	0.598355119	0.454130081	0.467241448	0.601930947	0.466049505	0.667487783	0.417179864	0.462473678	0.410028209	0.394532957	0.694902459	0.262227343	0.405260439	0.425523461	0.573324328
1	53	0.405260439	0.624577854	0.603122889	0.610274544	0.545909651	0.525646629	0.550677421	0.66629584	0.512535262	0.628153681	0.392149072	0.464857563	0.525646629	0.480352815	0.536374111	0.541141881	0.461281735	0.46366562	0.443402598	0.692518574	0.450554253	0.559021018	0.561404903	0.456513966	0.518494974	0.491080297	0.576900155	0.510151377	0.5697485	0.392149072	0.368310223	0.610274544	0.420755692	0.585243752	0.452938138	0.451746196	0.551869363	0.439826771	0.621002026	0.352814971	0.485120585	0.394532957	0.398108785	0.653184473	0.257459573	0.375461878	0.411220152	0.581667925
1	54	0.518494974	0.622193969	0.612658429	0.57451627	0.691326632	0.507767492	0.601930947	0.605506774	0.449362311	0.617426199	0.426715404	0.624577854	0.504191664	0.431483174	0.475585045	0.460089793	0.700862172	0.491080297	0.470817275	0.77237872	0.524454686	0.660336128	0.520878859	0.423139576	0.404068497	0.581667925	0.483928642	0.551869363	0.46366562	0.549485478	0.500615837	0.66629584	0.359966626	0.529222456	0.39095713	0.615042314	0.696094402	0.437442886	0.634113393	0.384997417	0.467241448	0.3957249	0.354006913	0.599547062	0.323016409	0.441018713	0.525646629	0.57451627
1	55	0.318248639	0.592395407	0.603122889	0.250307918	0.489888355	0.40049267	0.550677421	0.566172673	0.411220152	0.516111089	0.455322023	0.507767492	0.451746196	0.483928642	0.38142159	0.370694108	0.547101593	0.526838571	0.495848067	0.526838571	0.323016409	0.511343319	0.551869363	0.508959434	0.352814971	0.507767492	0.424331519	0.488696412	0.405260439	0.551869363	0.553061306	0.512535262	0.445786483	0.46366562	0.354006913	0.411220152	0.59358735	0.522070801	0.555445191	0.498231952	0.365926338	0.315864754	0.262227343	0.476776988	0.356390798	0.37665382	0.300369502	0.450554253
1	56	0.553061306	0.823632246	0.793833684	0.513727204	0.76284318	0.561404903	0.668679725	0.754499583	0.681791092	0.730660733	0.654376415	0.657952243	0.642456991	0.597163177	0.634113393	0.600739004	0.677023322	0.641265048	0.609082602	0.811712821	0.524454686	0.755691525	0.668679725	0.538757996	0.517303032	0.721125194	0.655568358	0.621002026	0.638881163	0.692518574	0.635305336	0.855814693	0.609082602	0.709205769	0.582859867	0.657952243	0.826016131	0.650800588	0.790257857	0.530414399	0.563788788	0.592395407	0.333743891	0.899916564	0.495848067	0.57928404	0.573324328	0.686558862
1	57	0.435059001	0.604314832	0.618618141	0.445786483	0.524454686	0.442210656	0.592395407	0.604314832	0.451746196	0.547101593	0.413604037	0.449362311	0.375461878	0.37188605	0.522070801	0.511343319	0.6567603	0.499423894	0.510151377	0.621002026	0.339703604	0.587627637	0.4827367	0.612658429	0.342087489	0.514919147	0.491080297	0.562596845	0.642456991	0.603122889	0.559021018	0.600739004	0.419563749	0.511343319	0.483928642	0.425523461	0.700862172	0.4827367	0.636497278	0.342087489	0.46366562	0.435059001	0.332551949	0.510151377	0.321824467	0.339703604	0.38142159	0.506575549
1	58	0.533990226	0.775954547	0.741388216	0.513727204	0.580475982	0.557829075	0.621002026	0.715165481	0.653184473	0.631729509	0.578092097	0.550677421	0.611466487	0.508959434	0.528030514	0.531606341	0.618618141	0.493464182	0.48750447	0.706821884	0.49704001	0.56021296	0.713973539	0.598355119	0.514919147	0.663911955	0.576900155	0.591203465	0.648416703	0.594779292	0.585243752	0.663911955	0.634113393	0.585243752	0.404068497	0.572132385	0.708013827	0.618618141	0.710397711	0.524454686	0.542333823	0.514919147	0.410028209	0.739004331	0.417179864	0.365926338	0.494656125	0.598355119
1	59	0.500615837	0.699670229	0.697286344	0.499423894	0.746155986	0.587627637	0.582859867	0.678215265	0.489888355	0.702054114	0.532798284	0.65199253	0.586435695	0.469625333	0.541141881	0.528030514	0.752115698	0.77714649	0.702054114	0.755691525	0.425523461	0.733044618	0.553061306	0.48750447	0.479160873	0.631729509	0.562596845	0.655568358	0.489888355	0.590011522	0.57451627	0.752115698	0.424331519	0.5697485	0.480352815	0.741388216	0.752115698	0.535182169	0.686558862	0.556637133	0.472009218	0.452938138	0.392149072	0.597163177	0.361158568	0.500615837	0.466049505	0.746155986
1	60	0.377845763	0.693710517	0.681791092	0.424331519	0.524454686	0.436250944	0.530414399	0.590011522	0.452938138	0.634113393	0.567364615	0.526838571	0.48750447	0.435059001	0.528030514	0.506575549	0.498231952	0.454130081	0.452938138	0.672255552	0.398108785	0.618618141	0.537566053	0.474393103	0.481544757	0.508959434	0.505383607	0.706821884	0.58881958	0.435059001	0.436250944	0.68059915	0.451746196	0.474393103	0.500615837	0.491080297	0.669871668	0.469625333	0.679407207	0.5697485	0.321824467	0.514919147	0.300369502	0.623385911	0.362350511	0.370694108	0.380229648	0.638881163
1	61	0.443402598	0.68059915	0.629345624	0.591203465	0.646032818	0.628153681	0.547101593	0.609082602	0.466049505	0.592395407	0.365926338	0.507767492	0.464857563	0.517303032	0.444594541	0.426715404	0.581667925	0.485120585	0.441018713	0.798601454	0.38142159	0.621002026	0.615042314	0.474393103	0.4827367	0.56021296	0.638881163	0.58405181	0.556637133	0.464857563	0.48750447	0.710397711	0.435059001	0.702054114	0.502999722	0.67106361	0.637689221	0.514919147	0.709205769	0.479160873	0.524454686	0.4827367	0.448170368	0.679407207	0.307521157	0.410028209	0.535182169	0.59358735
1	62	0.348047201	0.703246057	0.67106361	0.355198856	0.597163177	0.48750447	0.543525766	0.640073106	0.585243752	0.605506774	0.425523461	0.506575549	0.442210656	0.507767492	0.423139576	0.402876554	0.56498073	0.501807779	0.500615837	0.605506774	0.262227343	0.597163177	0.520878859	0.523262744	0.449362311	0.549485478	0.538757996	0.57928404	0.613850371	0.576900155	0.520878859	0.636497278	0.530414399	0.556637133	0.543525766	0.479160873	0.686558862	0.519686916	0.648416703	0.563788788	0.439826771	0.536374111	0.225277127	0.630537566	0.354006913	0.480352815	0.454130081	0.544717708
1	63	0.456513966	0.702054114	0.709205769	0.424331519	0.513727204	0.58881958	0.6567603	0.733044618	0.539949938	0.75330764	0.479160873	0.599547062	0.619810084	0.547101593	0.420755692	0.433867059	0.684174977	0.562596845	0.500615837	0.723509079	0.427907346	0.556637133	0.688942747	0.505383607	0.502999722	0.550677421	0.578092097	0.730660733	0.543525766	0.480352815	0.47796893	0.659144185	0.40049267	0.504191664	0.467241448	0.58405181	0.718741309	0.514919147	0.594779292	0.600739004	0.430291231	0.458897851	0.346855258	0.59358735	0.276530653	0.365926338	0.46843339	0.644840876
1	64	0.38142159	0.637689221	0.572132385	0.257459573	0.480352815	0.457705908	0.586435695	0.624577854	0.505383607	0.648416703	0.46366562	0.446978426	0.494656125	0.46843339	0.47796893	0.49227224	0.511343319	0.399300727	0.358774683	0.601930947	0.333743891	0.456513966	0.526838571	0.451746196	0.439826771	0.460089793	0.544717708	0.606698717	0.504191664	0.424331519	0.418371807	0.535182169	0.500615837	0.417179864	0.340895546	0.46843339	0.622193969	0.448170368	0.636497278	0.604314832	0.301561445	0.380229648	0.325400294	0.578092097	0.244348206	0.306329215	0.336127776	0.555445191
1	65	0.354006913	0.526838571	0.49704001	0.241964321	0.423139576	0.389765187	0.5697485	0.542333823	0.380229648	0.532798284	0.3957249	0.439826771	0.421947634	0.419563749	0.414795979	0.415987922	0.481544757	0.300369502	0.261035401	0.451746196	0.214549644	0.407644324	0.458897851	0.472009218	0.337319719	0.425523461	0.469625333	0.548293536	0.511343319	0.455322023	0.448170368	0.452938138	0.448170368	0.359966626	0.305137272	0.411220152	0.573324328	0.417179864	0.485120585	0.517303032	0.231236839	0.300369502	0.27533871	0.431483174	0.234812666	0.241964321	0.29917756	0.40049267
1	66	0.474393103	0.631729509	0.57451627	0.57451627	0.636497278	0.616234256	0.68536692	0.785490087	0.5697485	0.784298145	0.500615837	0.46366562	0.649608646	0.442210656	0.56498073	0.592395407	0.603122889	0.572132385	0.535182169	0.76284318	0.438634829	0.568556558	0.548293536	0.47796893	0.545909651	0.581667925	0.646032818	0.646032818	0.65199253	0.555445191	0.514919147	0.678215265	0.419563749	0.629345624	0.470817275	0.576900155	0.712781596	0.498231952	0.643648933	0.444594541	0.506575549	0.354006913	0.425523461	0.677023322	0.262227343	0.49704001	0.519686916	0.634113393
1	67	0.592395407	0.795025627	0.837935556	0.570940443	0.657952243	0.629345624	0.68059915	0.734236561	0.575708212	0.765227065	0.542333823	0.545909651	0.533990226	0.526838571	0.631729509	0.624577854	0.834359728	0.562596845	0.581667925	0.86415829	0.591203465	0.668679725	0.684174977	0.562596845	0.531606341	0.67106361	0.647224761	0.75807541	0.610274544	0.635305336	0.606698717	0.784298145	0.47796893	0.672255552	0.543525766	0.617426199	0.74853987	0.507767492	0.817672534	0.518494974	0.582859867	0.518494974	0.394532957	0.765227065	0.36711828	0.401684612	0.510151377	0.728276849
1	68	0.566172673	0.539949938	0.551869363	0.5697485	0.532798284	0.555445191	0.619810084	0.679407207	0.475585045	0.667487783	0.5697485	0.469625333	0.682983035	0.346855258	0.57451627	0.58881958	0.638881163	0.421947634	0.40049267	0.662720013	0.475585045	0.3957249	0.568556558	0.461281735	0.536374111	0.481544757	0.700862172	0.6567603	0.578092097	0.450554253	0.449362311	0.480352815	0.458897851	0.4827367	0.295601732	0.543525766	0.68059915	0.48750447	0.556637133	0.488696412	0.402876554	0.271762883	0.415987922	0.632921451	0.160912233	0.333743891	0.442210656	0.570940443
1	69	0.590011522	0.582859867	0.630537566	0.581667925	0.603122889	0.567364615	0.632921451	0.692518574	0.516111089	0.679407207	0.607890659	0.582859867	0.665103898	0.396916842	0.641265048	0.653184473	0.75807541	0.476776988	0.450554253	0.708013827	0.544717708	0.519686916	0.630537566	0.523262744	0.548293536	0.543525766	0.678215265	0.700862172	0.603122889	0.510151377	0.49227224	0.56498073	0.472009218	0.479160873	0.325400294	0.551869363	0.743772101	0.576900155	0.615042314	0.549485478	0.424331519	0.359966626	0.425523461	0.595971234	0.261035401	0.364734395	0.481544757	0.673447495
1	70	0.629345624	0.896340737	0.915411816	0.66629584	0.66152807	0.57928404	0.812904764	0.835551671	0.717549366	0.786682029	0.637689221	0.688942747	0.613850371	0.407644324	0.727084906	0.697286344	0.805753109	0.606698717	0.572132385	0.752115698	0.495848067	0.764035123	0.674639437	0.6567603	0.48750447	0.635305336	0.722317136	0.740196273	0.830783901	0.632921451	0.580475982	0.842703326	0.66629584	0.618618141	0.559021018	0.605506774	0.913027931	0.578092097	0.768802892	0.550677421	0.536374111	0.549485478	0.420755692	0.811712821	0.474393103	0.514919147	0.493464182	0.725892964
1	71	0.375461878	0.461281735	0.435059001	0.448170368	0.600739004	0.585243752	0.417179864	0.505383607	0.413604037	0.507767492	0.293217847	0.40049267	0.213357702	0.37188605	0.413604037	0.407644324	0.57451627	0.406452382	0.392149072	0.663911955	0.295601732	0.576900155	0.442210656	0.445786483	0.399300727	0.365926338	0.555445191	0.494656125	0.380229648	0.441018713	0.415987922	0.653184473	0.296793675	0.518494974	0.467241448	0.578092097	0.543525766	0.36711828	0.662720013	0.392149072	0.493464182	0.432675116	0.27057094	0.549485478	0.157336406	0.352814971	0.363542453	0.532798284
1	72	0.559021018	0.798601454	0.803369224	0.548293536	0.724701021	0.58405181	0.733044618	0.790257857	0.522070801	0.730660733	0.576900155	0.642456991	0.617426199	0.549485478	0.576900155	0.567364615	0.805753109	0.619810084	0.618618141	0.866542175	0.524454686	0.68059915	0.705629942	0.580475982	0.510151377	0.611466487	0.677023322	0.774762605	0.632921451	0.613850371	0.617426199	0.795025627	0.561404903	0.595971234	0.555445191	0.708013827	0.74853987	0.545909651	0.785490087	0.646032818	0.541141881	0.47796893	0.420755692	0.735428503	0.323016409	0.474393103	0.506575549	0.739004331
1	73	0.542333823	0.784298145	0.797409512	0.525646629	0.725892964	0.598355119	0.703246057	0.803369224	0.531606341	0.74853987	0.572132385	0.626961739	0.640073106	0.568556558	0.567364615	0.559021018	0.797409512	0.636497278	0.632921451	0.886805197	0.531606341	0.686558862	0.706821884	0.568556558	0.543525766	0.631729509	0.684174977	0.802177282	0.603122889	0.603122889	0.606698717	0.808136994	0.555445191	0.615042314	0.549485478	0.706821884	0.77237872	0.573324328	0.810520879	0.648416703	0.544717708	0.49227224	0.425523461	0.742580158	0.309905042	0.464857563	0.531606341	0.761651238
1	74	0.495848067	0.618618141	0.642456991	0.617426199	0.76761095	0.638881163	0.660336128	0.721125194	0.510151377	0.778338432	0.449362311	0.591203465	0.551869363	0.436250944	0.697286344	0.697286344	0.724701021	0.530414399	0.47320116	0.810520879	0.525646629	0.694902459	0.595971234	0.425523461	0.528030514	0.506575549	0.692518574	0.636497278	0.443402598	0.491080297	0.445786483	0.810520879	0.333743891	0.578092097	0.533990226	0.730660733	0.708013827	0.410028209	0.693710517	0.461281735	0.426715404	0.345663316	0.405260439	0.739004331	0.246732091	0.548293536	0.450554253	0.747347928
1	75	0.361158568	0.727084906	0.692518574	0.445786483	0.57928404	0.548293536	0.635305336	0.655568358	0.518494974	0.537566053	0.436250944	0.616234256	0.520878859	0.59358735	0.530414399	0.507767492	0.523262744	0.406452382	0.373077993	0.525646629	0.354006913	0.556637133	0.860582463	0.443402598	0.467241448	0.530414399	0.530414399	0.47796893	0.513727204	0.548293536	0.519686916	0.673447495	0.47796893	0.542333823	0.566172673	0.535182169	0.634113393	0.506575549	0.554253248	0.449362311	0.387381302	0.508959434	0.362350511	0.611466487	0.412412094	0.469625333	0.457705908	0.528030514
1	76	0.399300727	0.699670229	0.626961739	0.431483174	0.621002026	0.543525766	0.495848067	0.642456991	0.660336128	0.561404903	0.526838571	0.508959434	0.517303032	0.517303032	0.563788788	0.567364615	0.446978426	0.525646629	0.485120585	0.612658429	0.405260439	0.543525766	0.595971234	0.266995113	0.506575549	0.454130081	0.538757996	0.507767492	0.448170368	0.362350511	0.349239143	0.597163177	0.499423894	0.504191664	0.466049505	0.570940443	0.587627637	0.518494974	0.56498073	0.441018713	0.451746196	0.511343319	0.301561445	0.789065914	0.315864754	0.526838571	0.394532957	0.692518574
1	77	0.562596845	0.696094402	0.66629584	0.626961739	0.806945051	0.581667925	0.667487783	0.691326632	0.559021018	0.621002026	0.46366562	0.611466487	0.58881958	0.342087489	0.766419008	0.741388216	0.68059915	0.415987922	0.396916842	0.728276849	0.455322023	0.610274544	0.581667925	0.481544757	0.3957249	0.56021296	0.609082602	0.561404903	0.607890659	0.599547062	0.550677421	0.687750805	0.578092097	0.604314832	0.47320116	0.68059915	0.735428503	0.443402598	0.621002026	0.426715404	0.362350511	0.348047201	0.414795979	0.619810084	0.328976121	0.485120585	0.448170368	0.715165481
1	78	0.551869363	0.879653542	0.885613254	0.618618141	0.789065914	0.717549366	0.858198578	0.921371528	0.678215265	0.773570662	0.557829075	0.733044618	0.673447495	0.559021018	0.690134689	0.674639437	0.809328936	0.568556558	0.575708212	0.817672534	0.511343319	0.750923755	0.731852676	0.638881163	0.450554253	0.677023322	0.648416703	0.709205769	0.686558862	0.663911955	0.621002026	0.841511383	0.6567603	0.744964043	0.653184473	0.709205769	0.846279153	0.606698717	0.724701021	0.616234256	0.537566053	0.495848067	0.323016409	0.802177282	0.411220152	0.568556558	0.486312527	0.747347928
1	79	0.572132385	0.778338432	0.759267353	0.718741309	0.708013827	0.615042314	0.76284318	0.823632246	0.606698717	0.669871668	0.502999722	0.704437999	0.660336128	0.554253248	0.612658429	0.605506774	0.725892964	0.544717708	0.499423894	0.785490087	0.522070801	0.693710517	0.699670229	0.622193969	0.541141881	0.699670229	0.636497278	0.659144185	0.686558862	0.561404903	0.522070801	0.866542175	0.555445191	0.642456991	0.4827367	0.629345624	0.820056419	0.578092097	0.735428503	0.507767492	0.573324328	0.544717708	0.517303032	0.742580158	0.427907346	0.377845763	0.486312527	0.687750805
1	80	0.426715404	0.557829075	0.555445191	0.47796893	0.586435695	0.559021018	0.650800588	0.712781596	0.547101593	0.684174977	0.411220152	0.469625333	0.493464182	0.557829075	0.493464182	0.489888355	0.554253248	0.520878859	0.514919147	0.562596845	0.334935834	0.549485478	0.618618141	0.493464182	0.472009218	0.539949938	0.616234256	0.605506774	0.426715404	0.498231952	0.499423894	0.578092097	0.398108785	0.58881958	0.401684612	0.554253248	0.636497278	0.550677421	0.681791092	0.49227224	0.483928642	0.330168064	0.302753387	0.581667925	0.262227343	0.29440979	0.324208352	0.570940443
1	81	0.433867059	0.623385911	0.594779292	0.498231952	0.518494974	0.3957249	0.452938138	0.500615837	0.37188605	0.526838571	0.431483174	0.396916842	0.404068497	0.292025905	0.363542453	0.340895546	0.426715404	0.296793675	0.276530653	0.672255552	0.427907346	0.404068497	0.393341015	0.345663316	0.327784179	0.426715404	0.454130081	0.524454686	0.532798284	0.343279431	0.328976121	0.494656125	0.354006913	0.430291231	0.241964321	0.555445191	0.48750447	0.3957249	0.438634829	0.297985617	0.295601732	0.292025905	0.348047201	0.547101593	0.222893242	0.244348206	0.437442886	0.506575549
1	82	0.364734395	0.586435695	0.522070801	0.413604037	0.522070801	0.554253248	0.491080297	0.563788788	0.363542453	0.511343319	0.306329215	0.431483174	0.379037705	0.441018713	0.444594541	0.444594541	0.499423894	0.423139576	0.380229648	0.677023322	0.392149072	0.522070801	0.450554253	0.480352815	0.432675116	0.455322023	0.445786483	0.464857563	0.427907346	0.439826771	0.418371807	0.618618141	0.398108785	0.595971234	0.449362311	0.495848067	0.567364615	0.417179864	0.610274544	0.404068497	0.389765187	0.396916842	0.332551949	0.543525766	0.27057094	0.444594541	0.359966626	0.486312527
1	83	0.557829075	0.760459295	0.734236561	0.605506774	0.842703326	0.618618141	0.692518574	0.764035123	0.587627637	0.705629942	0.545909651	0.575708212	0.562596845	0.561404903	0.611466487	0.601930947	0.699670229	0.586435695	0.554253248	0.802177282	0.351623028	0.641265048	0.594779292	0.474393103	0.5697485	0.699670229	0.729468791	0.712781596	0.619810084	0.605506774	0.576900155	0.706821884	0.47320116	0.662720013	0.441018713	0.6567603	0.746155986	0.709205769	0.741388216	0.469625333	0.619810084	0.508959434	0.479160873	0.723509079	0.309905042	0.404068497	0.544717708	0.778338432
1	84	0.57928404	0.928523183	0.910644046	0.653184473	0.783106202	0.637689221	0.737812388	0.86415829	0.641265048	0.803369224	0.705629942	0.743772101	0.755691525	0.712781596	0.578092097	0.568556558	0.692518574	0.716357424	0.681791092	0.910644046	0.538757996	0.809328936	0.814096706	0.591203465	0.626961739	0.754499583	0.760459295	0.773570662	0.771186777	0.667487783	0.668679725	0.893956852	0.628153681	0.724701021	0.57928404	0.68059915	0.831975843	0.808136994	0.829591958	0.621002026	0.678215265	0.678215265	0.544717708	0.810520879	0.524454686	0.502999722	0.617426199	0.826016131
1	85	0.439826771	0.660336128	0.626961739	0.526838571	0.623385911	0.57928404	0.735428503	0.790257857	0.636497278	0.75807541	0.469625333	0.559021018	0.572132385	0.553061306	0.638881163	0.65199253	0.673447495	0.524454686	0.488696412	0.708013827	0.326592236	0.692518574	0.636497278	0.606698717	0.567364615	0.592395407	0.712781596	0.699670229	0.635305336	0.566172673	0.524454686	0.725892964	0.516111089	0.59358735	0.500615837	0.46366562	0.812904764	0.532798284	0.743772101	0.644840876	0.46366562	0.446978426	0.321824467	0.752115698	0.287258135	0.542333823	0.46366562	0.607890659
1	86	0.344471374	0.760459295	0.733044618	0.450554253	0.598355119	0.499423894	0.542333823	0.626961739	0.533990226	0.630537566	0.441018713	0.539949938	0.511343319	0.575708212	0.499423894	0.469625333	0.632921451	0.504191664	0.486312527	0.712781596	0.426715404	0.640073106	0.648416703	0.568556558	0.519686916	0.553061306	0.562596845	0.677023322	0.653184473	0.49704001	0.48750447	0.674639437	0.524454686	0.599547062	0.519686916	0.632921451	0.677023322	0.581667925	0.686558862	0.622193969	0.361158568	0.524454686	0.351623028	0.725892964	0.394532957	0.449362311	0.501807779	0.657952243
1	87	0.28010648	0.455322023	0.454130081	0.46843339	0.49704001	0.470817275	0.483928642	0.498231952	0.249115976	0.456513966	0.302753387	0.56021296	0.47796893	0.387381302	0.369502165	0.373077993	0.508959434	0.352814971	0.324208352	0.524454686	0.361158568	0.507767492	0.517303032	0.374269935	0.402876554	0.278914538	0.375461878	0.474393103	0.349239143	0.324208352	0.308713099	0.47320116	0.215741587	0.415987922	0.348047201	0.455322023	0.508959434	0.283682308	0.38618936	0.413604037	0.274146768	0.337319719	0.238388494	0.505383607	0.19786245	0.479160873	0.357582741	0.435059001
1	88	0.601930947	0.902300449	0.883229369	0.705629942	0.787873972	0.640073106	0.731852676	0.822440304	0.613850371	0.787873972	0.511343319	0.717549366	0.724701021	0.56498073	0.747347928	0.719933251	0.703246057	0.519686916	0.544717708	0.798601454	0.516111089	0.718741309	0.682983035	0.548293536	0.556637133	0.784298145	0.594779292	0.749731813	0.775954547	0.599547062	0.567364615	0.774762605	0.628153681	0.77237872	0.520878859	0.716357424	0.797409512	0.686558862	0.711589654	0.466049505	0.523262744	0.631729509	0.427907346	0.837935556	0.436250944	0.394532957	0.629345624	0.793833684
1	89	0.551869363	0.700862172	0.649608646	0.598355119	0.66152807	0.500615837	0.529222456	0.59358735	0.548293536	0.603122889	0.607890659	0.599547062	0.541141881	0.38618936	0.615042314	0.586435695	0.59358735	0.517303032	0.49227224	0.700862172	0.582859867	0.585243752	0.617426199	0.365926338	0.500615837	0.483928642	0.539949938	0.597163177	0.538757996	0.404068497	0.383805475	0.612658429	0.508959434	0.523262744	0.407644324	0.722317136	0.643648933	0.48750447	0.598355119	0.402876554	0.480352815	0.420755692	0.375461878	0.690134689	0.327784179	0.448170368	0.446978426	0.768802892
1	90	0.469625333	0.76284318	0.721125194	0.364734395	0.533990226	0.58881958	0.619810084	0.710397711	0.691326632	0.744964043	0.532798284	0.408836267	0.38142159	0.413604037	0.458897851	0.469625333	0.612658429	0.520878859	0.511343319	0.723509079	0.457705908	0.58405181	0.547101593	0.455322023	0.510151377	0.46366562	0.668679725	0.694902459	0.686558862	0.47796893	0.433867059	0.698478287	0.483928642	0.512535262	0.528030514	0.554253248	0.654376415	0.423139576	0.655568358	0.536374111	0.522070801	0.476776988	0.169255831	0.803369224	0.276530653	0.435059001	0.455322023	0.594779292
1	91	0.355198856	0.586435695	0.598355119	0.511343319	0.526838571	0.396916842	0.548293536	0.561404903	0.464857563	0.538757996	0.553061306	0.586435695	0.519686916	0.441018713	0.433867059	0.455322023	0.581667925	0.467241448	0.452938138	0.494656125	0.389765187	0.672255552	0.621002026	0.548293536	0.436250944	0.474393103	0.427907346	0.541141881	0.500615837	0.464857563	0.451746196	0.668679725	0.377845763	0.505383607	0.421947634	0.485120585	0.609082602	0.498231952	0.541141881	0.40049267	0.431483174	0.419563749	0.29917756	0.535182169	0.373077993	0.383805475	0.375461878	0.568556558
1	92	0.725892964	0.94640232	0.890381024	0.700862172	0.821248361	0.725892964	0.847471095	0.926139298	0.75330764	0.817672534	0.741388216	0.765227065	0.827208073	0.625769796	0.737812388	0.742580158	0.75807541	0.600739004	0.547101593	0.902300449	0.522070801	0.771186777	0.737812388	0.5697485	0.615042314	0.796217569	0.766419008	0.76284318	0.761651238	0.690134689	0.653184473	0.910644046	0.691326632	0.722317136	0.549485478	0.76284318	0.892764909	0.668679725	0.787873972	0.625769796	0.575708212	0.582859867	0.526838571	0.841511383	0.446978426	0.529222456	0.655568358	0.834359728
1	93	0.407644324	0.57451627	0.551869363	0.5697485	0.624577854	0.611466487	0.47320116	0.549485478	0.474393103	0.519686916	0.317056697	0.480352815	0.47796893	0.426715404	0.48750447	0.489888355	0.49704001	0.37188605	0.343279431	0.631729509	0.334935834	0.582859867	0.519686916	0.338511661	0.425523461	0.486312527	0.563788788	0.513727204	0.431483174	0.415987922	0.425523461	0.724701021	0.393341015	0.575708212	0.458897851	0.556637133	0.592395407	0.384997417	0.568556558	0.426715404	0.421947634	0.393341015	0.411220152	0.485120585	0.296793675	0.368310223	0.449362311	0.643648933
1	94	0.388573245	0.704437999	0.711589654	0.58405181	0.648416703	0.616234256	0.606698717	0.739004331	0.610274544	0.599547062	0.38618936	0.590011522	0.598355119	0.499423894	0.591203465	0.590011522	0.625769796	0.485120585	0.472009218	0.703246057	0.413604037	0.632921451	0.624577854	0.489888355	0.530414399	0.462473678	0.665103898	0.550677421	0.530414399	0.498231952	0.476776988	0.727084906	0.4827367	0.611466487	0.623385911	0.603122889	0.713973539	0.469625333	0.598355119	0.550677421	0.418371807	0.544717708	0.375461878	0.743772101	0.311096984	0.56021296	0.398108785	0.662720013
1	95	0.619810084	0.713973539	0.755691525	0.59358735	0.67106361	0.615042314	0.723509079	0.774762605	0.544717708	0.866542175	0.544717708	0.626961739	0.679407207	0.488696412	0.659144185	0.648416703	0.76284318	0.595971234	0.568556558	0.816480591	0.48750447	0.635305336	0.623385911	0.649608646	0.556637133	0.644840876	0.709205769	0.790257857	0.698478287	0.634113393	0.619810084	0.650800588	0.523262744	0.660336128	0.475585045	0.669871668	0.840319441	0.712781596	0.780722317	0.591203465	0.464857563	0.40049267	0.455322023	0.65199253	0.321824467	0.383805475	0.498231952	0.761651238
1	96	0.480352815	0.728276849	0.733044618	0.498231952	0.57928404	0.505383607	0.57451627	0.660336128	0.576900155	0.587627637	0.554253248	0.394532957	0.470817275	0.404068497	0.517303032	0.513727204	0.682983035	0.526838571	0.541141881	0.711589654	0.464857563	0.554253248	0.5697485	0.454130081	0.485120585	0.501807779	0.625769796	0.57451627	0.592395407	0.592395407	0.553061306	0.595971234	0.491080297	0.57451627	0.476776988	0.498231952	0.587627637	0.437442886	0.66629584	0.435059001	0.547101593	0.412412094	0.370694108	0.678215265	0.338511661	0.474393103	0.446978426	0.65199253
1	97	0.502999722	0.803369224	0.787873972	0.603122889	0.713973539	0.591203465	0.637689221	0.696094402	0.532798284	0.703246057	0.615042314	0.696094402	0.702054114	0.655568358	0.615042314	0.603122889	0.703246057	0.598355119	0.56498073	0.76284318	0.445786483	0.741388216	0.728276849	0.634113393	0.523262744	0.706821884	0.581667925	0.699670229	0.623385911	0.641265048	0.638881163	0.774762605	0.502999722	0.705629942	0.538757996	0.712781596	0.771186777	0.681791092	0.741388216	0.56021296	0.489888355	0.600739004	0.499423894	0.688942747	0.423139576	0.38618936	0.488696412	0.724701021
1	98	0.457705908	0.660336128	0.606698717	0.520878859	0.57451627	0.654376415	0.591203465	0.667487783	0.485120585	0.636497278	0.350431086	0.57928404	0.547101593	0.572132385	0.433867059	0.451746196	0.575708212	0.507767492	0.481544757	0.693710517	0.444594541	0.530414399	0.678215265	0.48750447	0.505383607	0.625769796	0.524454686	0.622193969	0.460089793	0.528030514	0.530414399	0.58881958	0.375461878	0.625769796	0.424331519	0.585243752	0.66629584	0.528030514	0.667487783	0.469625333	0.519686916	0.392149072	0.432675116	0.505383607	0.330168064	0.324208352	0.474393103	0.634113393
1	99	0.550677421	0.783106202	0.749731813	0.743772101	0.811712821	0.618618141	0.640073106	0.722317136	0.493464182	0.710397711	0.493464182	0.613850371	0.705629942	0.524454686	0.655568358	0.650800588	0.698478287	0.511343319	0.504191664	0.827208073	0.49227224	0.709205769	0.628153681	0.528030514	0.631729509	0.649608646	0.657952243	0.76761095	0.663911955	0.525646629	0.524454686	0.721125194	0.49227224	0.68536692	0.356390798	0.65199253	0.780722317	0.691326632	0.692518574	0.520878859	0.518494974	0.475585045	0.510151377	0.669871668	0.314672812	0.40049267	0.536374111	0.765227065
1	100	0.513727204	0.526838571	0.566172673	0.456513966	0.475585045	0.523262744	0.481544757	0.46843339	0.327784179	0.56498073	0.431483174	0.445786483	0.411220152	0.38618936	0.431483174	0.441018713	0.562596845	0.444594541	0.39095713	0.694902459	0.40049267	0.461281735	0.508959434	0.429099289	0.408836267	0.491080297	0.56498073	0.556637133	0.419563749	0.49227224	0.493464182	0.562596845	0.373077993	0.530414399	0.312288927	0.495848067	0.544717708	0.338511661	0.607890659	0.417179864	0.455322023	0.245540149	0.388573245	0.545909651	0.231236839	0.313480869	0.380229648	0.516111089
1	101	0.616234256	0.857006635	0.823632246	0.638881163	0.682983035	0.643648933	0.657952243	0.759267353	0.640073106	0.672255552	0.553061306	0.716357424	0.662720013	0.525646629	0.479160873	0.485120585	0.673447495	0.606698717	0.568556558	0.769994835	0.501807779	0.755691525	0.643648933	0.501807779	0.436250944	0.75807541	0.575708212	0.594779292	0.655568358	0.625769796	0.607890659	0.835551671	0.621002026	0.634113393	0.427907346	0.632921451	0.820056419	0.604314832	0.657952243	0.539949938	0.539949938	0.547101593	0.441018713	0.713973539	0.488696412	0.491080297	0.559021018	0.698478287
1	102	0.361158568	0.533990226	0.513727204	0.336127776	0.46366562	0.40049267	0.415987922	0.508959434	0.340895546	0.472009218	0.388573245	0.446978426	0.401684612	0.436250944	0.38618936	0.365926338	0.37665382	0.425523461	0.39095713	0.519686916	0.28487425	0.544717708	0.461281735	0.420755692	0.321824467	0.46366562	0.373077993	0.420755692	0.410028209	0.421947634	0.413604037	0.551869363	0.417179864	0.475585045	0.377845763	0.529222456	0.429099289	0.502999722	0.488696412	0.368310223	0.306329215	0.412412094	0.265803171	0.404068497	0.319440582	0.311096984	0.356390798	0.529222456
1	103	0.380229648	0.632921451	0.699670229	0.578092097	0.67583138	0.464857563	0.489888355	0.572132385	0.530414399	0.677023322	0.483928642	0.506575549	0.455322023	0.421947634	0.669871668	0.654376415	0.677023322	0.5697485	0.58405181	0.759267353	0.350431086	0.677023322	0.557829075	0.443402598	0.56021296	0.518494974	0.628153681	0.600739004	0.541141881	0.538757996	0.500615837	0.630537566	0.364734395	0.607890659	0.548293536	0.578092097	0.533990226	0.504191664	0.642456991	0.405260439	0.452938138	0.500615837	0.37665382	0.638881163	0.252691803	0.470817275	0.445786483	0.681791092
1	104	0.474393103	0.585243752	0.590011522	0.561404903	0.601930947	0.554253248	0.643648933	0.710397711	0.469625333	0.595971234	0.46366562	0.533990226	0.58405181	0.418371807	0.573324328	0.572132385	0.715165481	0.469625333	0.470817275	0.747347928	0.483928642	0.522070801	0.621002026	0.538757996	0.556637133	0.516111089	0.687750805	0.587627637	0.648416703	0.557829075	0.494656125	0.542333823	0.46843339	0.532798284	0.469625333	0.502999722	0.660336128	0.502999722	0.65199253	0.545909651	0.46366562	0.40049267	0.415987922	0.570940443	0.278914538	0.49227224	0.47796893	0.542333823
1	105	0.438634829	0.816480591	0.796217569	0.532798284	0.687750805	0.598355119	0.815288649	0.870118002	0.607890659	0.769994835	0.507767492	0.598355119	0.568556558	0.606698717	0.502999722	0.488696412	0.716357424	0.600739004	0.581667925	0.741388216	0.394532957	0.727084906	0.631729509	0.674639437	0.514919147	0.653184473	0.67106361	0.780722317	0.700862172	0.597163177	0.561404903	0.833167786	0.557829075	0.694902459	0.609082602	0.679407207	0.800985339	0.606698717	0.822440304	0.631729509	0.524454686	0.556637133	0.388573245	0.688942747	0.427907346	0.415987922	0.4827367	0.641265048
1	106	0.448170368	0.744964043	0.708013827	0.505383607	0.688942747	0.594779292	0.570940443	0.616234256	0.493464182	0.599547062	0.383805475	0.538757996	0.456513966	0.58405181	0.548293536	0.524454686	0.585243752	0.483928642	0.49227224	0.717549366	0.312288927	0.576900155	0.599547062	0.476776988	0.480352815	0.622193969	0.557829075	0.606698717	0.504191664	0.586435695	0.545909651	0.618618141	0.480352815	0.816480591	0.513727204	0.690134689	0.591203465	0.590011522	0.655568358	0.443402598	0.483928642	0.532798284	0.340895546	0.699670229	0.327784179	0.441018713	0.500615837	0.566172673
1	107	0.431483174	0.682983035	0.698478287	0.436250944	0.536374111	0.452938138	0.681791092	0.718741309	0.436250944	0.67106361	0.542333823	0.531606341	0.561404903	0.517303032	0.4827367	0.472009218	0.57928404	0.486312527	0.494656125	0.59358735	0.413604037	0.539949938	0.631729509	0.499423894	0.498231952	0.512535262	0.57451627	0.673447495	0.557829075	0.462473678	0.466049505	0.499423894	0.450554253	0.543525766	0.426715404	0.581667925	0.595971234	0.592395407	0.585243752	0.512535262	0.398108785	0.415987922	0.311096984	0.647224761	0.261035401	0.361158568	0.383805475	0.58881958
1	108	0.493464182	0.642456991	0.716357424	0.551869363	0.570940443	0.502999722	0.49704001	0.556637133	0.432675116	0.637689221	0.483928642	0.607890659	0.551869363	0.398108785	0.629345624	0.616234256	0.668679725	0.355198856	0.38142159	0.659144185	0.456513966	0.623385911	0.630537566	0.408836267	0.470817275	0.555445191	0.543525766	0.6567603	0.545909651	0.49227224	0.485120585	0.603122889	0.46843339	0.506575549	0.432675116	0.559021018	0.595971234	0.511343319	0.539949938	0.551869363	0.287258135	0.46366562	0.328976121	0.541141881	0.272954825	0.408836267	0.467241448	0.655568358
1	109	0.493464182	0.755691525	0.678215265	0.556637133	0.691326632	0.561404903	0.598355119	0.717549366	0.636497278	0.624577854	0.499423894	0.553061306	0.626961739	0.394532957	0.632921451	0.623385911	0.600739004	0.457705908	0.429099289	0.598355119	0.365926338	0.562596845	0.528030514	0.337319719	0.479160873	0.530414399	0.613850371	0.599547062	0.659144185	0.47796893	0.426715404	0.657952243	0.573324328	0.520878859	0.517303032	0.603122889	0.754499583	0.48750447	0.587627637	0.530414399	0.320632524	0.489888355	0.375461878	0.626961739	0.338511661	0.519686916	0.49227224	0.684174977
1	110	0.461281735	0.622193969	0.612658429	0.424331519	0.581667925	0.507767492	0.600739004	0.646032818	0.475585045	0.576900155	0.480352815	0.567364615	0.46366562	0.445786483	0.561404903	0.548293536	0.610274544	0.524454686	0.485120585	0.6567603	0.320632524	0.626961739	0.519686916	0.542333823	0.430291231	0.590011522	0.502999722	0.500615837	0.516111089	0.619810084	0.566172673	0.657952243	0.476776988	0.523262744	0.448170368	0.572132385	0.601930947	0.518494974	0.646032818	0.48750447	0.364734395	0.507767492	0.358774683	0.474393103	0.340895546	0.438634829	0.419563749	0.500615837
1	111	0.514919147	0.529222456	0.531606341	0.485120585	0.547101593	0.410028209	0.511343319	0.519686916	0.411220152	0.585243752	0.439826771	0.49227224	0.47796893	0.337319719	0.38142159	0.39095713	0.582859867	0.433867059	0.421947634	0.638881163	0.359966626	0.519686916	0.49227224	0.485120585	0.350431086	0.48750447	0.493464182	0.599547062	0.501807779	0.514919147	0.499423894	0.537566053	0.375461878	0.526838571	0.264611228	0.500615837	0.610274544	0.429099289	0.610274544	0.309905042	0.480352815	0.306329215	0.352814971	0.56498073	0.344471374	0.238388494	0.451746196	0.539949938
1	112	0.524454686	0.580475982	0.548293536	0.406452382	0.570940443	0.631729509	0.544717708	0.562596845	0.389765187	0.563788788	0.441018713	0.538757996	0.452938138	0.441018713	0.356390798	0.361158568	0.624577854	0.486312527	0.474393103	0.706821884	0.435059001	0.513727204	0.464857563	0.472009218	0.373077993	0.539949938	0.495848067	0.605506774	0.337319719	0.575708212	0.576900155	0.635305336	0.3957249	0.4827367	0.357582741	0.631729509	0.677023322	0.407644324	0.690134689	0.568556558	0.398108785	0.320632524	0.36711828	0.461281735	0.27057094	0.327784179	0.375461878	0.537566053
1	113	0.401684612	0.58881958	0.520878859	0.446978426	0.580475982	0.539949938	0.626961739	0.702054114	0.506575549	0.568556558	0.417179864	0.356390798	0.481544757	0.398108785	0.489888355	0.483928642	0.562596845	0.429099289	0.406452382	0.662720013	0.414795979	0.430291231	0.483928642	0.40049267	0.474393103	0.511343319	0.573324328	0.506575549	0.536374111	0.462473678	0.449362311	0.653184473	0.451746196	0.49227224	0.441018713	0.522070801	0.634113393	0.426715404	0.587627637	0.37665382	0.445786483	0.337319719	0.37665382	0.591203465	0.218125472	0.355198856	0.393341015	0.575708212
1	114	0.379037705	0.611466487	0.631729509	0.481544757	0.513727204	0.421947634	0.636497278	0.649608646	0.414795979	0.512535262	0.345663316	0.526838571	0.547101593	0.531606341	0.470817275	0.451746196	0.437442886	0.344471374	0.313480869	0.516111089	0.277722595	0.467241448	0.553061306	0.401684612	0.272954825	0.454130081	0.480352815	0.454130081	0.445786483	0.399300727	0.411220152	0.600739004	0.411220152	0.461281735	0.446978426	0.566172673	0.49704001	0.4827367	0.438634829	0.467241448	0.253883746	0.370694108	0.365926338	0.580475982	0.293217847	0.287258135	0.319440582	0.466049505
1	115	0.327784179	0.612658429	0.548293536	0.413604037	0.525646629	0.351623028	0.450554253	0.562596845	0.531606341	0.586435695	0.536374111	0.458897851	0.615042314	0.448170368	0.441018713	0.446978426	0.393341015	0.37665382	0.364734395	0.514919147	0.433867059	0.537566053	0.475585045	0.336127776	0.479160873	0.455322023	0.394532957	0.550677421	0.586435695	0.359966626	0.339703604	0.606698717	0.441018713	0.421947634	0.346855258	0.480352815	0.594779292	0.4827367	0.48750447	0.433867059	0.256267631	0.418371807	0.272954825	0.610274544	0.343279431	0.326592236	0.425523461	0.562596845
1	116	0.423139576	0.543525766	0.567364615	0.493464182	0.586435695	0.563788788	0.56021296	0.634113393	0.460089793	0.667487783	0.370694108	0.504191664	0.433867059	0.438634829	0.638881163	0.635305336	0.518494974	0.364734395	0.338511661	0.56021296	0.324208352	0.573324328	0.591203465	0.462473678	0.435059001	0.530414399	0.548293536	0.612658429	0.408836267	0.392149072	0.388573245	0.609082602	0.380229648	0.548293536	0.375461878	0.535182169	0.570940443	0.522070801	0.582859867	0.432675116	0.342087489	0.379037705	0.271762883	0.519686916	0.237196551	0.318248639	0.358774683	0.699670229
1	117	0.359966626	0.529222456	0.464857563	0.432675116	0.476776988	0.404068497	0.455322023	0.488696412	0.394532957	0.439826771	0.365926338	0.417179864	0.419563749	0.448170368	0.331360006	0.352814971	0.405260439	0.399300727	0.364734395	0.554253248	0.315864754	0.369502165	0.469625333	0.357582741	0.326592236	0.481544757	0.364734395	0.412412094	0.405260439	0.394532957	0.389765187	0.419563749	0.332551949	0.443402598	0.226469069	0.413604037	0.488696412	0.420755692	0.502999722	0.317056697	0.418371807	0.271762883	0.414795979	0.49227224	0.269378998	0.250307918	0.334935834	0.449362311
1	118	0.56498073	0.65199253	0.678215265	0.46366562	0.628153681	0.543525766	0.501807779	0.510151377	0.458897851	0.568556558	0.556637133	0.462473678	0.469625333	0.323016409	0.643648933	0.622193969	0.640073106	0.427907346	0.406452382	0.601930947	0.383805475	0.559021018	0.561404903	0.531606341	0.457705908	0.595971234	0.604314832	0.595971234	0.561404903	0.573324328	0.576900155	0.514919147	0.539949938	0.616234256	0.354006913	0.562596845	0.644840876	0.604314832	0.610274544	0.454130081	0.406452382	0.359966626	0.339703604	0.545909651	0.314672812	0.370694108	0.379037705	0.632921451
1	119	0.28487425	0.57928404	0.587627637	0.425523461	0.501807779	0.338511661	0.38618936	0.3957249	0.342087489	0.454130081	0.426715404	0.489888355	0.389765187	0.365926338	0.404068497	0.383805475	0.445786483	0.399300727	0.343279431	0.504191664	0.282490365	0.605506774	0.458897851	0.311096984	0.421947634	0.389765187	0.392149072	0.561404903	0.442210656	0.325400294	0.309905042	0.604314832	0.301561445	0.420755692	0.412412094	0.504191664	0.458897851	0.361158568	0.436250944	0.417179864	0.240772379	0.411220152	0.258651516	0.404068497	0.344471374	0.404068497	0.446978426	0.557829075
1	120	0.524454686	0.642456991	0.67106361	0.603122889	0.66152807	0.586435695	0.572132385	0.679407207	0.601930947	0.68536692	0.450554253	0.522070801	0.541141881	0.3957249	0.76284318	0.760459295	0.653184473	0.508959434	0.504191664	0.736620446	0.474393103	0.57451627	0.550677421	0.475585045	0.532798284	0.505383607	0.686558862	0.561404903	0.545909651	0.518494974	0.488696412	0.736620446	0.508959434	0.673447495	0.587627637	0.617426199	0.688942747	0.494656125	0.692518574	0.354006913	0.517303032	0.499423894	0.438634829	0.76284318	0.296793675	0.461281735	0.340895546	0.737812388
1	121	0.57928404	0.718741309	0.806945051	0.581667925	0.722317136	0.626961739	0.653184473	0.68059915	0.573324328	0.806945051	0.464857563	0.631729509	0.49227224	0.48750447	0.699670229	0.688942747	0.952362033	0.554253248	0.57451627	0.823632246	0.46366562	0.75807541	0.641265048	0.66629584	0.488696412	0.672255552	0.66629584	0.734236561	0.568556558	0.800985339	0.754499583	0.734236561	0.4827367	0.735428503	0.547101593	0.592395407	0.843895268	0.5697485	0.843895268	0.557829075	0.530414399	0.446978426	0.387381302	0.674639437	0.313480869	0.469625333	0.474393103	0.749731813
1	122	0.411220152	0.800985339	0.775954547	0.4827367	0.665103898	0.528030514	0.677023322	0.752115698	0.550677421	0.640073106	0.415987922	0.518494974	0.568556558	0.550677421	0.528030514	0.519686916	0.632921451	0.49227224	0.480352815	0.644840876	0.300369502	0.619810084	0.631729509	0.674639437	0.532798284	0.551869363	0.600739004	0.653184473	0.68536692	0.617426199	0.587627637	0.631729509	0.533990226	0.697286344	0.489888355	0.603122889	0.705629942	0.638881163	0.629345624	0.535182169	0.486312527	0.549485478	0.393341015	0.686558862	0.368310223	0.399300727	0.432675116	0.607890659
1	123	0.551869363	0.790257857	0.773570662	0.480352815	0.648416703	0.604314832	0.699670229	0.77714649	0.742580158	0.697286344	0.557829075	0.692518574	0.587627637	0.483928642	0.729468791	0.723509079	0.693710517	0.568556558	0.539949938	0.716357424	0.427907346	0.668679725	0.660336128	0.591203465	0.456513966	0.586435695	0.604314832	0.722317136	0.67583138	0.616234256	0.557829075	0.798601454	0.607890659	0.56021296	0.606698717	0.600739004	0.890381024	0.545909651	0.725892964	0.57451627	0.40049267	0.623385911	0.325400294	0.750923755	0.421947634	0.545909651	0.514919147	0.703246057
1	124	0.370694108	0.498231952	0.542333823	0.437442886	0.58881958	0.486312527	0.355198856	0.420755692	0.38618936	0.566172673	0.311096984	0.412412094	0.384997417	0.407644324	0.511343319	0.508959434	0.538757996	0.429099289	0.423139576	0.573324328	0.231236839	0.514919147	0.426715404	0.426715404	0.384997417	0.467241448	0.491080297	0.505383607	0.29917756	0.526838571	0.498231952	0.538757996	0.268187056	0.660336128	0.444594541	0.544717708	0.559021018	0.464857563	0.58405181	0.325400294	0.358774683	0.393341015	0.321824467	0.538757996	0.195478565	0.321824467	0.314672812	0.553061306
1	125	0.498231952	0.735428503	0.678215265	0.480352815	0.674639437	0.625769796	0.580475982	0.692518574	0.551869363	0.662720013	0.59358735	0.605506774	0.648416703	0.461281735	0.629345624	0.623385911	0.698478287	0.58881958	0.557829075	0.76761095	0.550677421	0.654376415	0.637689221	0.57451627	0.628153681	0.514919147	0.618618141	0.703246057	0.575708212	0.522070801	0.517303032	0.688942747	0.586435695	0.559021018	0.493464182	0.722317136	0.798601454	0.511343319	0.744964043	0.67583138	0.374269935	0.486312527	0.389765187	0.711589654	0.350431086	0.576900155	0.413604037	0.740196273
1	126	0.480352815	0.818864476	0.774762605	0.65199253	0.713973539	0.599547062	0.637689221	0.780722317	0.677023322	0.783106202	0.68536692	0.59358735	0.66629584	0.5697485	0.68059915	0.67583138	0.682983035	0.703246057	0.674639437	0.830783901	0.629345624	0.742580158	0.716357424	0.46843339	0.648416703	0.554253248	0.668679725	0.723509079	0.625769796	0.433867059	0.448170368	0.793833684	0.544717708	0.600739004	0.582859867	0.760459295	0.778338432	0.562596845	0.75807541	0.610274544	0.532798284	0.514919147	0.399300727	0.908260161	0.317056697	0.536374111	0.439826771	0.817672534
1	127	0.485120585	0.548293536	0.526838571	0.501807779	0.379037705	0.394532957	0.464857563	0.464857563	0.342087489	0.431483174	0.507767492	0.49227224	0.47320116	0.286066193	0.311096984	0.30394533	0.507767492	0.412412094	0.349239143	0.553061306	0.37665382	0.407644324	0.448170368	0.444594541	0.373077993	0.432675116	0.456513966	0.474393103	0.458897851	0.356390798	0.354006913	0.444594541	0.410028209	0.382613533	0.182367198	0.452938138	0.568556558	0.411220152	0.479160873	0.3957249	0.384997417	0.287258135	0.343279431	0.516111089	0.27533871	0.309905042	0.370694108	0.389765187
1	128	0.510151377	0.553061306	0.590011522	0.486312527	0.58405181	0.563788788	0.632921451	0.640073106	0.356390798	0.582859867	0.485120585	0.544717708	0.570940443	0.408836267	0.481544757	0.479160873	0.586435695	0.387381302	0.343279431	0.629345624	0.357582741	0.455322023	0.612658429	0.522070801	0.437442886	0.479160873	0.65199253	0.547101593	0.48750447	0.502999722	0.500615837	0.523262744	0.467241448	0.539949938	0.357582741	0.640073106	0.599547062	0.530414399	0.519686916	0.485120585	0.394532957	0.27533871	0.363542453	0.514919147	0.230044896	0.332551949	0.39095713	0.544717708
1	129	0.519686916	0.723509079	0.67106361	0.623385911	0.66629584	0.669871668	0.660336128	0.712781596	0.524454686	0.662720013	0.389765187	0.640073106	0.535182169	0.493464182	0.553061306	0.547101593	0.597163177	0.46843339	0.427907346	0.715165481	0.433867059	0.617426199	0.634113393	0.556637133	0.494656125	0.634113393	0.542333823	0.648416703	0.604314832	0.559021018	0.512535262	0.75330764	0.475585045	0.706821884	0.48750447	0.642456991	0.778338432	0.543525766	0.684174977	0.408836267	0.504191664	0.551869363	0.48750447	0.642456991	0.417179864	0.38142159	0.525646629	0.653184473
1	130	0.576900155	0.715165481	0.750923755	0.631729509	0.779530375	0.67106361	0.677023322	0.747347928	0.533990226	0.723509079	0.524454686	0.628153681	0.592395407	0.475585045	0.703246057	0.709205769	0.947594263	0.67583138	0.659144185	0.87369383	0.486312527	0.75330764	0.610274544	0.706821884	0.568556558	0.691326632	0.654376415	0.719933251	0.617426199	0.749731813	0.696094402	0.765227065	0.499423894	0.730660733	0.522070801	0.646032818	0.896340737	0.528030514	0.818864476	0.531606341	0.59358735	0.475585045	0.433867059	0.724701021	0.331360006	0.537566053	0.532798284	0.725892964
1	131	0.411220152	0.554253248	0.607890659	0.387381302	0.476776988	0.507767492	0.410028209	0.46366562	0.405260439	0.600739004	0.420755692	0.466049505	0.349239143	0.37665382	0.522070801	0.513727204	0.566172673	0.420755692	0.439826771	0.684174977	0.420755692	0.518494974	0.536374111	0.550677421	0.458897851	0.449362311	0.506575549	0.591203465	0.435059001	0.522070801	0.526838571	0.523262744	0.40049267	0.506575549	0.365926338	0.467241448	0.532798284	0.470817275	0.677023322	0.506575549	0.369502165	0.407644324	0.281298423	0.592395407	0.199054392	0.3957249	0.354006913	0.554253248
1	132	0.286066193	0.452938138	0.470817275	0.276530653	0.313480869	0.449362311	0.469625333	0.537566053	0.333743891	0.498231952	0.339703604	0.413604037	0.323016409	0.421947634	0.190710795	0.18832691	0.421947634	0.387381302	0.356390798	0.530414399	0.282490365	0.432675116	0.460089793	0.406452382	0.387381302	0.38142159	0.432675116	0.464857563	0.39095713	0.37188605	0.344471374	0.464857563	0.28487425	0.359966626	0.327784179	0.413604037	0.488696412	0.412412094	0.460089793	0.466049505	0.301561445	0.351623028	0.194286622	0.401684612	0.19309468	0.276530653	0.314672812	0.30394533
1	133	0.479160873	0.708013827	0.712781596	0.525646629	0.647224761	0.597163177	0.629345624	0.697286344	0.542333823	0.68536692	0.442210656	0.555445191	0.452938138	0.537566053	0.528030514	0.523262744	0.642456991	0.505383607	0.444594541	0.740196273	0.28010648	0.618618141	0.667487783	0.582859867	0.425523461	0.581667925	0.66152807	0.68536692	0.679407207	0.640073106	0.598355119	0.793833684	0.464857563	0.601930947	0.59358735	0.616234256	0.724701021	0.510151377	0.716357424	0.47796893	0.470817275	0.554253248	0.485120585	0.601930947	0.374269935	0.387381302	0.568556558	0.669871668
1	134	0.607890659	0.717549366	0.672255552	0.611466487	0.631729509	0.662720013	0.684174977	0.741388216	0.669871668	0.739004331	0.501807779	0.550677421	0.57928404	0.525646629	0.541141881	0.535182169	0.657952243	0.559021018	0.538757996	0.735428503	0.404068497	0.567364615	0.612658429	0.421947634	0.364734395	0.702054114	0.647224761	0.601930947	0.543525766	0.561404903	0.56021296	0.68059915	0.520878859	0.673447495	0.433867059	0.601930947	0.784298145	0.572132385	0.746155986	0.48750447	0.587627637	0.370694108	0.436250944	0.694902459	0.325400294	0.293217847	0.439826771	0.626961739
1	135	0.431483174	0.648416703	0.6567603	0.37665382	0.421947634	0.449362311	0.530414399	0.586435695	0.529222456	0.531606341	0.511343319	0.408836267	0.417179864	0.449362311	0.326592236	0.313480869	0.4827367	0.46843339	0.439826771	0.57451627	0.264611228	0.519686916	0.451746196	0.438634829	0.257459573	0.582859867	0.505383607	0.519686916	0.556637133	0.518494974	0.510151377	0.648416703	0.49704001	0.456513966	0.38618936	0.430291231	0.65199253	0.538757996	0.573324328	0.510151377	0.417179864	0.36711828	0.271762883	0.568556558	0.321824467	0.281298423	0.362350511	0.46366562
1	136	0.452938138	0.717549366	0.67106361	0.581667925	0.724701021	0.512535262	0.65199253	0.68059915	0.507767492	0.610274544	0.510151377	0.592395407	0.601930947	0.47320116	0.599547062	0.58881958	0.723509079	0.525646629	0.510151377	0.737812388	0.489888355	0.581667925	0.650800588	0.49227224	0.580475982	0.48750447	0.6567603	0.5697485	0.572132385	0.559021018	0.512535262	0.618618141	0.491080297	0.601930947	0.442210656	0.700862172	0.604314832	0.541141881	0.604314832	0.442210656	0.476776988	0.47320116	0.501807779	0.622193969	0.338511661	0.493464182	0.475585045	0.628153681
1	137	0.617426199	0.77714649	0.74853987	0.523262744	0.725892964	0.696094402	0.679407207	0.679407207	0.49704001	0.622193969	0.612658429	0.691326632	0.56498073	0.57451627	0.581667925	0.572132385	0.787873972	0.634113393	0.57928404	0.775954547	0.514919147	0.659144185	0.712781596	0.522070801	0.551869363	0.722317136	0.621002026	0.659144185	0.489888355	0.67106361	0.663911955	0.754499583	0.555445191	0.641265048	0.470817275	0.690134689	0.744964043	0.603122889	0.815288649	0.616234256	0.605506774	0.485120585	0.47796893	0.617426199	0.423139576	0.4827367	0.533990226	0.682983035
1	138	0.533990226	0.74853987	0.769994835	0.549485478	0.771186777	0.58405181	0.678215265	0.733044618	0.640073106	0.818864476	0.506575549	0.65199253	0.647224761	0.531606341	0.636497278	0.643648933	0.743772101	0.572132385	0.557829075	0.743772101	0.430291231	0.77237872	0.585243752	0.607890659	0.537566053	0.688942747	0.598355119	0.734236561	0.507767492	0.623385911	0.616234256	0.75807541	0.457705908	0.698478287	0.454130081	0.754499583	0.816480591	0.696094402	0.718741309	0.561404903	0.442210656	0.480352815	0.413604037	0.674639437	0.369502165	0.373077993	0.389765187	0.78191426
1	139	0.435059001	0.635305336	0.543525766	0.481544757	0.648416703	0.498231952	0.529222456	0.640073106	0.499423894	0.636497278	0.480352815	0.442210656	0.622193969	0.393341015	0.507767492	0.505383607	0.524454686	0.46843339	0.457705908	0.640073106	0.458897851	0.475585045	0.525646629	0.320632524	0.501807779	0.370694108	0.568556558	0.572132385	0.445786483	0.359966626	0.361158568	0.501807779	0.418371807	0.525646629	0.364734395	0.643648933	0.616234256	0.393341015	0.505383607	0.417179864	0.429099289	0.278914538	0.300369502	0.67583138	0.218125472	0.445786483	0.414795979	0.655568358
1	140	0.444594541	0.561404903	0.470817275	0.340895546	0.604314832	0.500615837	0.501807779	0.621002026	0.452938138	0.590011522	0.441018713	0.363542453	0.467241448	0.311096984	0.46843339	0.469625333	0.48750447	0.382613533	0.389765187	0.622193969	0.339703604	0.37665382	0.458897851	0.297985617	0.363542453	0.36711828	0.556637133	0.547101593	0.444594541	0.393341015	0.405260439	0.456513966	0.461281735	0.392149072	0.345663316	0.543525766	0.549485478	0.354006913	0.567364615	0.443402598	0.38142159	0.282490365	0.271762883	0.618618141	0.154952521	0.345663316	0.326592236	0.595971234
1	141	0.352814971	0.635305336	0.611466487	0.427907346	0.679407207	0.572132385	0.647224761	0.761651238	0.606698717	0.605506774	0.533990226	0.530414399	0.516111089	0.474393103	0.662720013	0.653184473	0.586435695	0.531606341	0.541141881	0.686558862	0.423139576	0.600739004	0.663911955	0.511343319	0.522070801	0.417179864	0.622193969	0.576900155	0.550677421	0.474393103	0.461281735	0.657952243	0.499423894	0.56021296	0.625769796	0.622193969	0.663911955	0.528030514	0.693710517	0.578092097	0.424331519	0.483928642	0.236004609	0.86415829	0.292025905	0.603122889	0.318248639	0.641265048
1	142	0.470817275	0.615042314	0.643648933	0.432675116	0.601930947	0.572132385	0.458897851	0.545909651	0.469625333	0.654376415	0.418371807	0.510151377	0.401684612	0.445786483	0.488696412	0.47320116	0.637689221	0.432675116	0.442210656	0.737812388	0.436250944	0.548293536	0.531606341	0.536374111	0.547101593	0.499423894	0.567364615	0.699670229	0.525646629	0.483928642	0.431483174	0.532798284	0.38142159	0.599547062	0.429099289	0.660336128	0.599547062	0.557829075	0.618618141	0.46843339	0.427907346	0.516111089	0.190710795	0.684174977	0.216933529	0.346855258	0.549485478	0.566172673
1	143	0.544717708	0.78191426	0.780722317	0.642456991	0.775954547	0.631729509	0.711589654	0.809328936	0.638881163	0.837935556	0.533990226	0.723509079	0.587627637	0.573324328	0.709205769	0.715165481	0.810520879	0.699670229	0.636497278	0.820056419	0.507767492	0.804561167	0.632921451	0.598355119	0.622193969	0.710397711	0.611466487	0.729468791	0.57451627	0.612658429	0.56021296	0.828400016	0.470817275	0.677023322	0.544717708	0.752115698	0.831975843	0.644840876	0.805753109	0.572132385	0.495848067	0.566172673	0.448170368	0.699670229	0.398108785	0.536374111	0.462473678	0.780722317
1	144	0.535182169	0.746155986	0.713973539	0.506575549	0.766419008	0.67583138	0.718741309	0.828400016	0.623385911	0.796217569	0.530414399	0.528030514	0.595971234	0.600739004	0.737812388	0.743772101	0.727084906	0.595971234	0.587627637	0.872501887	0.349239143	0.653184473	0.696094402	0.646032818	0.526838571	0.650800588	0.808136994	0.756883468	0.601930947	0.67106361	0.678215265	0.693710517	0.563788788	0.68536692	0.529222456	0.677023322	0.76284318	0.609082602	0.890381024	0.713973539	0.518494974	0.450554253	0.446978426	0.76761095	0.305137272	0.49704001	0.469625333	0.74853987
1	145	0.404068497	0.518494974	0.514919147	0.467241448	0.535182169	0.47796893	0.450554253	0.536374111	0.380229648	0.525646629	0.512535262	0.488696412	0.57928404	0.342087489	0.510151377	0.506575549	0.631729509	0.427907346	0.425523461	0.725892964	0.47320116	0.436250944	0.537566053	0.452938138	0.472009218	0.472009218	0.544717708	0.513727204	0.48750447	0.531606341	0.511343319	0.495848067	0.412412094	0.415987922	0.370694108	0.536374111	0.610274544	0.389765187	0.582859867	0.494656125	0.309905042	0.305137272	0.414795979	0.464857563	0.233620724	0.414795979	0.413604037	0.591203465
1	146	0.479160873	0.607890659	0.587627637	0.425523461	0.548293536	0.451746196	0.529222456	0.5697485	0.388573245	0.570940443	0.529222456	0.419563749	0.553061306	0.321824467	0.429099289	0.418371807	0.566172673	0.421947634	0.3957249	0.718741309	0.392149072	0.365926338	0.464857563	0.398108785	0.460089793	0.46843339	0.606698717	0.568556558	0.549485478	0.476776988	0.466049505	0.420755692	0.448170368	0.423139576	0.308713099	0.594779292	0.556637133	0.38618936	0.504191664	0.441018713	0.327784179	0.277722595	0.423139576	0.553061306	0.224085184	0.364734395	0.454130081	0.531606341
1	147	0.542333823	0.699670229	0.654376415	0.520878859	0.573324328	0.502999722	0.636497278	0.696094402	0.539949938	0.542333823	0.489888355	0.567364615	0.665103898	0.49227224	0.59358735	0.580475982	0.532798284	0.369502165	0.343279431	0.606698717	0.500615837	0.461281735	0.626961739	0.462473678	0.486312527	0.529222456	0.516111089	0.511343319	0.591203465	0.426715404	0.424331519	0.581667925	0.613850371	0.559021018	0.405260439	0.543525766	0.631729509	0.597163177	0.547101593	0.437442886	0.38142159	0.373077993	0.425523461	0.637689221	0.358774683	0.343279431	0.348047201	0.67106361
1	148	0.342087489	0.609082602	0.654376415	0.412412094	0.443402598	0.436250944	0.431483174	0.507767492	0.37665382	0.516111089	0.374269935	0.399300727	0.345663316	0.421947634	0.368310223	0.352814971	0.454130081	0.251499861	0.27057094	0.628153681	0.312288927	0.479160873	0.56021296	0.420755692	0.357582741	0.469625333	0.479160873	0.56498073	0.631729509	0.412412094	0.413604037	0.601930947	0.435059001	0.458897851	0.417179864	0.458897851	0.415987922	0.424331519	0.523262744	0.451746196	0.287258135	0.432675116	0.317056697	0.46843339	0.283682308	0.271762883	0.47796893	0.511343319
1	149	0.337319719	0.787873972	0.783106202	0.511343319	0.637689221	0.514919147	0.613850371	0.713973539	0.623385911	0.673447495	0.486312527	0.567364615	0.495848067	0.619810084	0.581667925	0.586435695	0.686558862	0.605506774	0.590011522	0.755691525	0.379037705	0.725892964	0.617426199	0.578092097	0.598355119	0.572132385	0.59358735	0.735428503	0.718741309	0.590011522	0.551869363	0.827208073	0.460089793	0.592395407	0.648416703	0.542333823	0.702054114	0.544717708	0.769994835	0.57451627	0.47320116	0.673447495	0.393341015	0.699670229	0.425523461	0.529222456	0.582859867	0.6567603
1	150	0.28010648	0.545909651	0.462473678	0.295601732	0.4827367	0.450554253	0.557829075	0.625769796	0.476776988	0.474393103	0.357582741	0.39095713	0.387381302	0.516111089	0.278914538	0.283682308	0.455322023	0.449362311	0.413604037	0.504191664	0.266995113	0.457705908	0.419563749	0.339703604	0.38142159	0.377845763	0.402876554	0.458897851	0.404068497	0.394532957	0.36711828	0.594779292	0.345663316	0.392149072	0.402876554	0.355198856	0.559021018	0.368310223	0.499423894	0.39095713	0.485120585	0.402876554	0.146608924	0.617426199	0.241964321	0.374269935	0.370694108	0.405260439
1	151	0.522070801	0.649608646	0.537566053	0.545909651	0.668679725	0.56021296	0.650800588	0.68059915	0.508959434	0.631729509	0.446978426	0.466049505	0.508959434	0.406452382	0.426715404	0.427907346	0.613850371	0.404068497	0.369502165	0.741388216	0.336127776	0.451746196	0.488696412	0.455322023	0.430291231	0.547101593	0.628153681	0.668679725	0.650800588	0.522070801	0.47796893	0.621002026	0.467241448	0.530414399	0.342087489	0.619810084	0.706821884	0.456513966	0.691326632	0.458897851	0.475585045	0.352814971	0.481544757	0.597163177	0.293217847	0.317056697	0.553061306	0.550677421
1	152	0.312288927	0.452938138	0.424331519	0.286066193	0.369502165	0.346855258	0.323016409	0.375461878	0.36711828	0.535182169	0.300369502	0.258651516	0.241964321	0.297985617	0.369502165	0.355198856	0.368310223	0.282490365	0.29917756	0.49704001	0.219317414	0.318248639	0.334935834	0.314672812	0.315864754	0.286066193	0.442210656	0.498231952	0.433867059	0.321824467	0.328976121	0.29440979	0.342087489	0.377845763	0.263419286	0.3957249	0.424331519	0.411220152	0.523262744	0.387381302	0.228852954	0.292025905	0.250307918	0.426715404	0.115618419	0.162104176	0.265803171	0.438634829
1	153	0.470817275	0.59358735	0.58405181	0.364734395	0.667487783	0.441018713	0.578092097	0.660336128	0.514919147	0.650800588	0.547101593	0.450554253	0.586435695	0.46843339	0.615042314	0.619810084	0.665103898	0.4827367	0.472009218	0.654376415	0.384997417	0.472009218	0.56021296	0.507767492	0.485120585	0.551869363	0.595971234	0.66152807	0.567364615	0.566172673	0.548293536	0.535182169	0.531606341	0.555445191	0.412412094	0.592395407	0.632921451	0.597163177	0.704437999	0.520878859	0.418371807	0.383805475	0.394532957	0.549485478	0.263419286	0.297985617	0.417179864	0.706821884
1	154	0.38618936	0.519686916	0.491080297	0.485120585	0.549485478	0.474393103	0.399300727	0.499423894	0.543525766	0.56498073	0.342087489	0.40049267	0.332551949	0.245540149	0.528030514	0.519686916	0.475585045	0.30394533	0.306329215	0.550677421	0.326592236	0.568556558	0.380229648	0.282490365	0.344471374	0.49227224	0.46843339	0.488696412	0.432675116	0.384997417	0.332551949	0.657952243	0.36711828	0.424331519	0.342087489	0.383805475	0.58405181	0.377845763	0.585243752	0.355198856	0.393341015	0.36711828	0.194286622	0.506575549	0.219317414	0.315864754	0.389765187	0.613850371
1	155	0.387381302	0.740196273	0.647224761	0.441018713	0.513727204	0.511343319	0.615042314	0.68059915	0.628153681	0.59358735	0.580475982	0.431483174	0.46366562	0.342087489	0.506575549	0.508959434	0.554253248	0.46843339	0.476776988	0.595971234	0.446978426	0.474393103	0.568556558	0.412412094	0.481544757	0.330168064	0.581667925	0.573324328	0.635305336	0.438634829	0.406452382	0.601930947	0.522070801	0.435059001	0.541141881	0.514919147	0.719933251	0.323016409	0.5697485	0.49704001	0.424331519	0.441018713	0.250307918	0.896340737	0.28487425	0.567364615	0.340895546	0.520878859
1	156	0.418371807	0.567364615	0.570940443	0.499423894	0.472009218	0.513727204	0.573324328	0.648416703	0.504191664	0.529222456	0.512535262	0.536374111	0.58881958	0.439826771	0.56021296	0.56021296	0.480352815	0.474393103	0.420755692	0.642456991	0.399300727	0.491080297	0.611466487	0.388573245	0.338511661	0.47796893	0.545909651	0.389765187	0.510151377	0.456513966	0.448170368	0.643648933	0.532798284	0.466049505	0.501807779	0.506575549	0.605506774	0.389765187	0.539949938	0.505383607	0.313480869	0.253883746	0.398108785	0.636497278	0.318248639	0.524454686	0.301561445	0.528030514
1	157	0.495848067	0.810520879	0.696094402	0.595971234	0.74853987	0.578092097	0.631729509	0.728276849	0.609082602	0.637689221	0.48750447	0.502999722	0.581667925	0.424331519	0.57928404	0.570940443	0.626961739	0.407644324	0.412412094	0.76761095	0.510151377	0.532798284	0.510151377	0.408836267	0.535182169	0.520878859	0.621002026	0.715165481	0.734236561	0.47320116	0.435059001	0.741388216	0.544717708	0.57451627	0.506575549	0.612658429	0.737812388	0.437442886	0.618618141	0.464857563	0.449362311	0.494656125	0.388573245	0.716357424	0.327784179	0.417179864	0.568556558	0.700862172
1	158	0.485120585	0.789065914	0.715165481	0.586435695	0.742580158	0.559021018	0.677023322	0.725892964	0.567364615	0.653184473	0.470817275	0.535182169	0.580475982	0.418371807	0.616234256	0.611466487	0.648416703	0.368310223	0.359966626	0.771186777	0.508959434	0.524454686	0.518494974	0.438634829	0.523262744	0.49227224	0.637689221	0.716357424	0.717549366	0.499423894	0.461281735	0.723509079	0.516111089	0.557829075	0.529222456	0.615042314	0.715165481	0.404068497	0.604314832	0.483928642	0.38142159	0.480352815	0.439826771	0.66629584	0.339703604	0.439826771	0.535182169	0.686558862
1	159	0.365926338	0.566172673	0.500615837	0.435059001	0.641265048	0.507767492	0.47796893	0.622193969	0.464857563	0.601930947	0.413604037	0.46843339	0.594779292	0.456513966	0.529222456	0.530414399	0.489888355	0.462473678	0.448170368	0.624577854	0.494656125	0.432675116	0.507767492	0.261035401	0.444594541	0.530414399	0.46366562	0.532798284	0.402876554	0.364734395	0.359966626	0.568556558	0.359966626	0.480352815	0.393341015	0.591203465	0.607890659	0.506575549	0.56021296	0.425523461	0.417179864	0.343279431	0.319440582	0.649608646	0.205014105	0.328976121	0.359966626	0.687750805
1	160	0.210973817	0.427907346	0.414795979	0.241964321	0.308713099	0.225277127	0.454130081	0.469625333	0.292025905	0.325400294	0.264611228	0.317056697	0.307521157	0.29440979	0.232428781	0.227661012	0.336127776	0.253883746	0.224085184	0.336127776	0.252691803	0.286066193	0.37188605	0.272954825	0.261035401	0.261035401	0.29440979	0.337319719	0.330168064	0.278914538	0.247924034	0.414795979	0.226469069	0.278914538	0.332551949	0.352814971	0.340895546	0.258651516	0.272954825	0.241964321	0.252691803	0.311096984	0.194286622	0.373077993	0.20739799	0.231236839	0.225277127	0.29917756
1	161	0.461281735	0.649608646	0.655568358	0.526838571	0.537566053	0.474393103	0.541141881	0.549485478	0.464857563	0.454130081	0.417179864	0.562596845	0.513727204	0.37188605	0.499423894	0.480352815	0.550677421	0.351623028	0.351623028	0.524454686	0.418371807	0.533990226	0.526838571	0.383805475	0.286066193	0.586435695	0.394532957	0.444594541	0.443402598	0.46366562	0.457705908	0.66152807	0.469625333	0.525646629	0.401684612	0.530414399	0.642456991	0.445786483	0.518494974	0.393341015	0.324208352	0.340895546	0.384997417	0.513727204	0.439826771	0.309905042	0.352814971	0.549485478
1	162	0.442210656	0.592395407	0.648416703	0.585243752	0.595971234	0.604314832	0.480352815	0.572132385	0.494656125	0.587627637	0.415987922	0.472009218	0.495848067	0.491080297	0.548293536	0.550677421	0.570940443	0.481544757	0.479160873	0.75807541	0.448170368	0.598355119	0.561404903	0.436250944	0.486312527	0.541141881	0.598355119	0.504191664	0.450554253	0.46366562	0.46366562	0.710397711	0.426715404	0.655568358	0.495848067	0.644840876	0.573324328	0.549485478	0.606698717	0.406452382	0.485120585	0.398108785	0.406452382	0.567364615	0.255075688	0.357582741	0.358774683	0.6567603
1	163	0.446978426	0.779530375	0.786682029	0.572132385	0.663911955	0.598355119	0.640073106	0.778338432	0.621002026	0.793833684	0.567364615	0.563788788	0.65199253	0.542333823	0.716357424	0.696094402	0.640073106	0.489888355	0.489888355	0.793833684	0.586435695	0.693710517	0.717549366	0.550677421	0.591203465	0.544717708	0.647224761	0.709205769	0.67583138	0.460089793	0.445786483	0.746155986	0.554253248	0.623385911	0.547101593	0.636497278	0.77237872	0.529222456	0.682983035	0.603122889	0.373077993	0.507767492	0.268187056	0.944018435	0.29440979	0.530414399	0.456513966	0.698478287
1	164	0.525646629	0.826016131	0.816480591	0.616234256	0.644840876	0.500615837	0.719933251	0.713973539	0.600739004	0.690134689	0.519686916	0.634113393	0.549485478	0.445786483	0.623385911	0.626961739	0.715165481	0.479160873	0.488696412	0.67583138	0.420755692	0.68536692	0.624577854	0.615042314	0.493464182	0.580475982	0.575708212	0.704437999	0.657952243	0.590011522	0.555445191	0.743772101	0.567364615	0.673447495	0.449362311	0.6567603	0.742580158	0.600739004	0.655568358	0.47320116	0.448170368	0.537566053	0.500615837	0.657952243	0.424331519	0.399300727	0.377845763	0.667487783
1	165	0.56021296	0.743772101	0.67583138	0.541141881	0.718741309	0.606698717	0.643648933	0.700862172	0.553061306	0.688942747	0.563788788	0.561404903	0.548293536	0.424331519	0.567364615	0.56021296	0.599547062	0.458897851	0.3957249	0.839127498	0.475585045	0.607890659	0.538757996	0.483928642	0.436250944	0.514919147	0.629345624	0.684174977	0.619810084	0.524454686	0.4827367	0.793833684	0.532798284	0.56498073	0.470817275	0.711589654	0.735428503	0.472009218	0.677023322	0.457705908	0.439826771	0.46843339	0.407644324	0.802177282	0.300369502	0.450554253	0.494656125	0.705629942
1	166	0.536374111	0.926139298	0.899916564	0.592395407	0.698478287	0.612658429	0.58405181	0.712781596	0.66152807	0.755691525	0.547101593	0.585243752	0.615042314	0.514919147	0.618618141	0.609082602	0.616234256	0.545909651	0.522070801	0.790257857	0.448170368	0.657952243	0.642456991	0.49227224	0.498231952	0.635305336	0.697286344	0.702054114	0.810520879	0.598355119	0.595971234	0.766419008	0.657952243	0.646032818	0.573324328	0.687750805	0.796217569	0.622193969	0.659144185	0.597163177	0.420755692	0.576900155	0.495848067	0.709205769	0.401684612	0.47796893	0.550677421	0.775954547
1	167	0.555445191	0.895148794	0.884421312	0.660336128	0.787873972	0.733044618	0.721125194	0.855814693	0.718741309	0.795025627	0.66629584	0.721125194	0.640073106	0.694902459	0.66152807	0.66152807	0.811712821	0.791449799	0.759267353	0.924947356	0.563788788	0.834359728	0.740196273	0.606698717	0.706821884	0.682983035	0.727084906	0.760459295	0.719933251	0.667487783	0.635305336	0.918987644	0.563788788	0.663911955	0.704437999	0.724701021	0.847471095	0.6567603	0.877269657	0.672255552	0.68536692	0.734236561	0.435059001	0.884421312	0.394532957	0.630537566	0.624577854	0.76284318
1	168	0.506575549	0.590011522	0.617426199	0.373077993	0.479160873	0.533990226	0.498231952	0.543525766	0.402876554	0.531606341	0.432675116	0.49227224	0.425523461	0.27057094	0.389765187	0.383805475	0.603122889	0.427907346	0.412412094	0.570940443	0.328976121	0.476776988	0.472009218	0.431483174	0.344471374	0.432675116	0.523262744	0.556637133	0.446978426	0.529222456	0.518494974	0.501807779	0.458897851	0.443402598	0.379037705	0.545909651	0.704437999	0.404068497	0.494656125	0.442210656	0.324208352	0.320632524	0.306329215	0.411220152	0.288450077	0.396916842	0.38142159	0.582859867
1	169	0.511343319	0.601930947	0.657952243	0.470817275	0.538757996	0.613850371	0.628153681	0.711589654	0.616234256	0.698478287	0.548293536	0.611466487	0.512535262	0.47320116	0.594779292	0.605506774	0.731852676	0.654376415	0.580475982	0.692518574	0.423139576	0.686558862	0.686558862	0.572132385	0.541141881	0.500615837	0.668679725	0.5697485	0.530414399	0.622193969	0.576900155	0.699670229	0.464857563	0.553061306	0.545909651	0.555445191	0.721125194	0.536374111	0.68536692	0.499423894	0.532798284	0.498231952	0.364734395	0.650800588	0.332551949	0.587627637	0.436250944	0.635305336
1	170	0.49704001	0.74853987	0.75807541	0.691326632	0.741388216	0.599547062	0.713973539	0.785490087	0.591203465	0.693710517	0.3957249	0.617426199	0.660336128	0.5697485	0.573324328	0.555445191	0.744964043	0.56021296	0.586435695	0.786682029	0.495848067	0.702054114	0.597163177	0.600739004	0.439826771	0.687750805	0.545909651	0.674639437	0.58881958	0.616234256	0.566172673	0.793833684	0.46366562	0.728276849	0.481544757	0.66629584	0.786682029	0.572132385	0.711589654	0.46366562	0.512535262	0.464857563	0.414795979	0.736620446	0.429099289	0.382613533	0.512535262	0.621002026
1	171	0.359966626	0.590011522	0.613850371	0.553061306	0.575708212	0.433867059	0.547101593	0.597163177	0.370694108	0.630537566	0.412412094	0.585243752	0.5697485	0.48750447	0.49704001	0.510151377	0.638881163	0.426715404	0.365926338	0.66629584	0.389765187	0.625769796	0.557829075	0.486312527	0.441018713	0.506575549	0.511343319	0.508959434	0.511343319	0.49227224	0.437442886	0.601930947	0.363542453	0.474393103	0.334935834	0.489888355	0.598355119	0.414795979	0.518494974	0.479160873	0.312288927	0.384997417	0.419563749	0.512535262	0.290833962	0.46366562	0.485120585	0.494656125
1	172	0.38618936	0.600739004	0.542333823	0.430291231	0.585243752	0.47320116	0.46366562	0.559021018	0.511343319	0.47320116	0.485120585	0.443402598	0.450554253	0.442210656	0.411220152	0.40049267	0.472009218	0.507767492	0.446978426	0.590011522	0.30394533	0.561404903	0.387381302	0.345663316	0.352814971	0.570940443	0.483928642	0.435059001	0.526838571	0.454130081	0.419563749	0.725892964	0.481544757	0.423139576	0.406452382	0.491080297	0.601930947	0.526838571	0.568556558	0.488696412	0.359966626	0.413604037	0.314672812	0.561404903	0.349239143	0.410028209	0.40049267	0.444594541
1	173	0.47320116	0.774762605	0.808136994	0.3957249	0.568556558	0.591203465	0.739004331	0.76284318	0.498231952	0.606698717	0.454130081	0.582859867	0.562596845	0.550677421	0.555445191	0.528030514	0.636497278	0.554253248	0.557829075	0.657952243	0.412412094	0.612658429	0.644840876	0.578092097	0.426715404	0.582859867	0.550677421	0.634113393	0.578092097	0.617426199	0.619810084	0.681791092	0.59358735	0.632921451	0.625769796	0.576900155	0.686558862	0.513727204	0.66629584	0.59358735	0.466049505	0.485120585	0.312288927	0.623385911	0.389765187	0.436250944	0.362350511	0.619810084
1	174	0.511343319	0.59358735	0.629345624	0.493464182	0.586435695	0.427907346	0.549485478	0.575708212	0.438634829	0.677023322	0.495848067	0.562596845	0.476776988	0.419563749	0.46366562	0.452938138	0.690134689	0.532798284	0.519686916	0.684174977	0.37188605	0.594779292	0.517303032	0.470817275	0.364734395	0.591203465	0.537566053	0.595971234	0.476776988	0.570940443	0.553061306	0.624577854	0.420755692	0.49227224	0.306329215	0.518494974	0.667487783	0.467241448	0.686558862	0.429099289	0.467241448	0.355198856	0.323016409	0.594779292	0.330168064	0.28964202	0.469625333	0.606698717
1	175	0.462473678	0.739004331	0.693710517	0.432675116	0.605506774	0.576900155	0.609082602	0.693710517	0.617426199	0.616234256	0.370694108	0.575708212	0.389765187	0.536374111	0.495848067	0.498231952	0.6567603	0.580475982	0.541141881	0.808136994	0.431483174	0.632921451	0.550677421	0.578092097	0.436250944	0.557829075	0.544717708	0.575708212	0.539949938	0.603122889	0.561404903	0.756883468	0.475585045	0.587627637	0.537566053	0.568556558	0.742580158	0.466049505	0.771186777	0.505383607	0.485120585	0.580475982	0.392149072	0.66629584	0.351623028	0.480352815	0.457705908	0.568556558
1	176	0.399300727	0.744964043	0.75807541	0.557829075	0.530414399	0.595971234	0.646032818	0.715165481	0.505383607	0.693710517	0.427907346	0.590011522	0.493464182	0.654376415	0.421947634	0.420755692	0.624577854	0.489888355	0.494656125	0.716357424	0.466049505	0.698478287	0.722317136	0.513727204	0.56498073	0.611466487	0.56021296	0.660336128	0.555445191	0.460089793	0.445786483	0.6567603	0.417179864	0.605506774	0.449362311	0.516111089	0.635305336	0.56498073	0.665103898	0.556637133	0.500615837	0.550677421	0.290833962	0.691326632	0.356390798	0.412412094	0.483928642	0.544717708
1	177	0.631729509	0.839127498	0.816480591	0.557829075	0.760459295	0.5697485	0.816480591	0.852238865	0.595971234	0.706821884	0.672255552	0.686558862	0.68059915	0.438634829	0.59358735	0.587627637	0.866542175	0.657952243	0.630537566	0.890381024	0.538757996	0.673447495	0.638881163	0.619810084	0.522070801	0.510151377	0.709205769	0.778338432	0.75330764	0.630537566	0.572132385	0.736620446	0.599547062	0.562596845	0.508959434	0.759267353	0.883229369	0.550677421	0.672255552	0.58881958	0.500615837	0.505383607	0.375461878	0.891572967	0.364734395	0.573324328	0.502999722	0.703246057
1	178	0.377845763	0.694902459	0.699670229	0.566172673	0.643648933	0.613850371	0.612658429	0.744964043	0.617426199	0.58405181	0.389765187	0.590011522	0.609082602	0.495848067	0.570940443	0.5697485	0.619810084	0.485120585	0.476776988	0.682983035	0.399300727	0.613850371	0.628153681	0.49227224	0.535182169	0.452938138	0.66152807	0.550677421	0.537566053	0.500615837	0.481544757	0.717549366	0.488696412	0.599547062	0.629345624	0.597163177	0.713973539	0.46366562	0.585243752	0.557829075	0.417179864	0.538757996	0.363542453	0.735428503	0.321824467	0.566172673	0.399300727	0.648416703
1	179	0.56021296	0.811712821	0.842703326	0.604314832	0.591203465	0.616234256	0.760459295	0.784298145	0.625769796	0.755691525	0.606698717	0.607890659	0.697286344	0.472009218	0.630537566	0.624577854	0.66629584	0.511343319	0.493464182	0.713973539	0.545909651	0.650800588	0.681791092	0.526838571	0.451746196	0.647224761	0.549485478	0.699670229	0.702054114	0.542333823	0.541141881	0.775954547	0.58405181	0.623385911	0.525646629	0.672255552	0.769994835	0.549485478	0.622193969	0.543525766	0.404068497	0.401684612	0.417179864	0.711589654	0.411220152	0.351623028	0.382613533	0.703246057
1	180	0.253883746	0.393341015	0.375461878	0.274146768	0.234812666	0.224085184	0.364734395	0.383805475	0.269378998	0.278914538	0.355198856	0.315864754	0.363542453	0.190710795	0.215741587	0.194286622	0.244348206	0.233620724	0.205014105	0.368310223	0.288450077	0.300369502	0.319440582	0.337319719	0.148992809	0.252691803	0.230044896	0.313480869	0.421947634	0.253883746	0.246732091	0.435059001	0.369502165	0.28964202	0.292025905	0.346855258	0.410028209	0.232428781	0.338511661	0.251499861	0.139457269	0.216933529	0.247924034	0.307521157	0.342087489	0.194286622	0.215741587	0.314672812
1	181	0.581667925	0.884421312	0.857006635	0.491080297	0.646032818	0.642456991	0.77714649	0.857006635	0.737812388	0.797409512	0.657952243	0.548293536	0.642456991	0.505383607	0.568556558	0.556637133	0.740196273	0.640073106	0.632921451	0.846279153	0.536374111	0.68059915	0.623385911	0.623385911	0.517303032	0.58405181	0.691326632	0.730660733	0.792641742	0.659144185	0.611466487	0.847471095	0.6567603	0.597163177	0.629345624	0.681791092	0.871309945	0.529222456	0.764035123	0.650800588	0.498231952	0.512535262	0.362350511	0.872501887	0.402876554	0.524454686	0.491080297	0.612658429
1	182	0.239580436	0.603122889	0.582859867	0.418371807	0.444594541	0.396916842	0.418371807	0.426715404	0.398108785	0.436250944	0.352814971	0.483928642	0.29440979	0.351623028	0.446978426	0.426715404	0.406452382	0.382613533	0.354006913	0.498231952	0.28487425	0.528030514	0.483928642	0.421947634	0.373077993	0.336127776	0.36711828	0.432675116	0.498231952	0.3957249	0.358774683	0.573324328	0.325400294	0.444594541	0.513727204	0.475585045	0.469625333	0.283682308	0.429099289	0.340895546	0.262227343	0.457705908	0.209781875	0.539949938	0.28964202	0.455322023	0.370694108	0.389765187
1	183	0.40049267	0.648416703	0.581667925	0.494656125	0.595971234	0.474393103	0.448170368	0.580475982	0.553061306	0.563788788	0.446978426	0.407644324	0.520878859	0.432675116	0.547101593	0.531606341	0.504191664	0.423139576	0.418371807	0.587627637	0.413604037	0.472009218	0.541141881	0.382613533	0.514919147	0.507767492	0.508959434	0.566172673	0.606698717	0.393341015	0.380229648	0.586435695	0.517303032	0.547101593	0.408836267	0.582859867	0.616234256	0.528030514	0.600739004	0.382613533	0.402876554	0.418371807	0.382613533	0.607890659	0.355198856	0.314672812	0.450554253	0.650800588
1	184	0.361158568	0.499423894	0.539949938	0.512535262	0.522070801	0.476776988	0.396916842	0.488696412	0.368310223	0.541141881	0.363542453	0.455322023	0.375461878	0.324208352	0.610274544	0.597163177	0.594779292	0.420755692	0.411220152	0.612658429	0.420755692	0.511343319	0.47796893	0.324208352	0.491080297	0.399300727	0.549485478	0.412412094	0.37665382	0.373077993	0.338511661	0.510151377	0.295601732	0.444594541	0.46843339	0.485120585	0.430291231	0.331360006	0.504191664	0.39095713	0.351623028	0.388573245	0.274146768	0.541141881	0.139457269	0.530414399	0.351623028	0.544717708
1	185	0.334935834	0.48750447	0.451746196	0.417179864	0.446978426	0.354006913	0.495848067	0.499423894	0.333743891	0.457705908	0.290833962	0.356390798	0.348047201	0.337319719	0.330168064	0.314672812	0.460089793	0.255075688	0.245540149	0.551869363	0.293217847	0.424331519	0.350431086	0.342087489	0.236004609	0.432675116	0.425523461	0.420755692	0.508959434	0.407644324	0.362350511	0.504191664	0.351623028	0.387381302	0.287258135	0.38618936	0.452938138	0.368310223	0.519686916	0.380229648	0.269378998	0.290833962	0.314672812	0.46366562	0.245540149	0.247924034	0.399300727	0.296793675
1	186	0.40049267	0.705629942	0.769994835	0.494656125	0.630537566	0.504191664	0.556637133	0.668679725	0.611466487	0.673447495	0.557829075	0.514919147	0.538757996	0.557829075	0.599547062	0.586435695	0.634113393	0.522070801	0.508959434	0.679407207	0.494656125	0.682983035	0.640073106	0.568556558	0.590011522	0.531606341	0.576900155	0.659144185	0.657952243	0.522070801	0.47320116	0.724701021	0.491080297	0.67583138	0.575708212	0.601930947	0.653184473	0.67106361	0.67106361	0.446978426	0.49227224	0.623385911	0.318248639	0.740196273	0.399300727	0.430291231	0.486312527	0.718741309
1	187	0.337319719	0.454130081	0.480352815	0.362350511	0.438634829	0.411220152	0.437442886	0.48750447	0.382613533	0.432675116	0.327784179	0.439826771	0.485120585	0.430291231	0.351623028	0.352814971	0.387381302	0.336127776	0.269378998	0.398108785	0.302753387	0.426715404	0.454130081	0.325400294	0.39095713	0.411220152	0.401684612	0.334935834	0.296793675	0.327784179	0.336127776	0.461281735	0.373077993	0.421947634	0.262227343	0.419563749	0.49704001	0.450554253	0.374269935	0.340895546	0.293217847	0.288450077	0.274146768	0.508959434	0.208589932	0.295601732	0.27533871	0.433867059
1	188	0.413604037	0.76761095	0.755691525	0.581667925	0.619810084	0.491080297	0.660336128	0.760459295	0.597163177	0.691326632	0.47320116	0.57928404	0.597163177	0.570940443	0.559021018	0.547101593	0.591203465	0.445786483	0.427907346	0.692518574	0.452938138	0.66629584	0.642456991	0.446978426	0.513727204	0.619810084	0.562596845	0.655568358	0.704437999	0.49704001	0.458897851	0.785490087	0.485120585	0.587627637	0.537566053	0.524454686	0.677023322	0.580475982	0.660336128	0.470817275	0.445786483	0.686558862	0.431483174	0.68536692	0.417179864	0.420755692	0.626961739	0.626961739
1	189	0.338511661	0.474393103	0.456513966	0.442210656	0.442210656	0.350431086	0.365926338	0.38142159	0.339703604	0.443402598	0.288450077	0.392149072	0.37188605	0.334935834	0.324208352	0.30394533	0.358774683	0.283682308	0.271762883	0.516111089	0.203822162	0.433867059	0.419563749	0.37188605	0.330168064	0.455322023	0.457705908	0.513727204	0.476776988	0.363542453	0.365926338	0.483928642	0.323016409	0.450554253	0.232428781	0.375461878	0.467241448	0.433867059	0.532798284	0.327784179	0.328976121	0.320632524	0.338511661	0.419563749	0.312288927	0.187134968	0.431483174	0.39095713
1	190	0.562596845	0.731852676	0.746155986	0.599547062	0.592395407	0.649608646	0.67106361	0.705629942	0.544717708	0.717549366	0.374269935	0.623385911	0.495848067	0.535182169	0.528030514	0.516111089	0.665103898	0.510151377	0.47796893	0.713973539	0.433867059	0.58405181	0.631729509	0.607890659	0.461281735	0.629345624	0.594779292	0.717549366	0.605506774	0.582859867	0.57928404	0.719933251	0.488696412	0.67106361	0.486312527	0.59358735	0.789065914	0.578092097	0.723509079	0.481544757	0.512535262	0.467241448	0.485120585	0.56021296	0.380229648	0.321824467	0.450554253	0.694902459
1	191	0.556637133	0.713973539	0.721125194	0.541141881	0.567364615	0.611466487	0.601930947	0.604314832	0.47796893	0.648416703	0.533990226	0.486312527	0.493464182	0.369502165	0.603122889	0.605506774	0.616234256	0.476776988	0.476776988	0.629345624	0.402876554	0.56021296	0.605506774	0.446978426	0.438634829	0.518494974	0.570940443	0.586435695	0.572132385	0.548293536	0.56021296	0.641265048	0.470817275	0.654376415	0.500615837	0.629345624	0.65199253	0.494656125	0.549485478	0.361158568	0.529222456	0.374269935	0.384997417	0.737812388	0.257459573	0.399300727	0.358774683	0.66629584
1	192	0.333743891	0.511343319	0.4827367	0.407644324	0.466049505	0.486312527	0.446978426	0.553061306	0.486312527	0.626961739	0.345663316	0.362350511	0.327784179	0.359966626	0.457705908	0.452938138	0.425523461	0.324208352	0.365926338	0.603122889	0.417179864	0.464857563	0.398108785	0.380229648	0.421947634	0.333743891	0.441018713	0.511343319	0.442210656	0.311096984	0.28010648	0.480352815	0.29917756	0.486312527	0.418371807	0.522070801	0.49227224	0.382613533	0.553061306	0.314672812	0.317056697	0.411220152	0.170447773	0.673447495	0.154952521	0.282490365	0.317056697	0.488696412
1	193	0.340895546	0.548293536	0.597163177	0.449362311	0.56498073	0.448170368	0.594779292	0.630537566	0.4827367	0.623385911	0.430291231	0.393341015	0.460089793	0.49227224	0.566172673	0.56021296	0.592395407	0.438634829	0.433867059	0.638881163	0.339703604	0.543525766	0.531606341	0.541141881	0.412412094	0.48750447	0.628153681	0.537566053	0.517303032	0.57451627	0.554253248	0.638881163	0.396916842	0.5697485	0.488696412	0.373077993	0.604314832	0.457705908	0.687750805	0.489888355	0.417179864	0.346855258	0.340895546	0.667487783	0.246732091	0.369502165	0.297985617	0.450554253
1	194	0.532798284	0.679407207	0.67106361	0.611466487	0.606698717	0.605506774	0.632921451	0.718741309	0.549485478	0.717549366	0.361158568	0.531606341	0.499423894	0.511343319	0.520878859	0.518494974	0.607890659	0.502999722	0.46366562	0.710397711	0.362350511	0.57928404	0.559021018	0.532798284	0.418371807	0.58405181	0.629345624	0.697286344	0.578092097	0.529222456	0.537566053	0.692518574	0.480352815	0.650800588	0.443402598	0.600739004	0.719933251	0.595971234	0.724701021	0.475585045	0.486312527	0.444594541	0.518494974	0.524454686	0.286066193	0.261035401	0.451746196	0.693710517
1	195	0.398108785	0.600739004	0.585243752	0.438634829	0.485120585	0.522070801	0.5697485	0.647224761	0.49227224	0.566172673	0.525646629	0.510151377	0.554253248	0.435059001	0.528030514	0.516111089	0.467241448	0.461281735	0.410028209	0.66152807	0.430291231	0.462473678	0.576900155	0.39095713	0.358774683	0.439826771	0.537566053	0.433867059	0.511343319	0.429099289	0.433867059	0.595971234	0.530414399	0.436250944	0.47320116	0.493464182	0.600739004	0.40049267	0.5697485	0.539949938	0.319440582	0.296793675	0.359966626	0.692518574	0.320632524	0.518494974	0.29440979	0.488696412
1	196	0.393341015	0.699670229	0.68059915	0.542333823	0.702054114	0.512535262	0.600739004	0.74853987	0.537566053	0.795025627	0.469625333	0.494656125	0.551869363	0.48750447	0.700862172	0.697286344	0.691326632	0.522070801	0.526838571	0.684174977	0.383805475	0.611466487	0.592395407	0.443402598	0.619810084	0.568556558	0.668679725	0.698478287	0.618618141	0.502999722	0.458897851	0.532798284	0.436250944	0.532798284	0.445786483	0.556637133	0.650800588	0.581667925	0.721125194	0.541141881	0.462473678	0.538757996	0.37665382	0.641265048	0.227661012	0.414795979	0.507767492	0.708013827
1	197	0.364734395	0.550677421	0.533990226	0.483928642	0.535182169	0.562596845	0.545909651	0.612658429	0.394532957	0.655568358	0.436250944	0.572132385	0.520878859	0.542333823	0.375461878	0.398108785	0.522070801	0.513727204	0.446978426	0.641265048	0.38142159	0.640073106	0.581667925	0.406452382	0.505383607	0.4827367	0.49704001	0.580475982	0.406452382	0.423139576	0.430291231	0.642456991	0.256267631	0.498231952	0.392149072	0.550677421	0.549485478	0.469625333	0.563788788	0.46843339	0.429099289	0.40049267	0.357582741	0.536374111	0.253883746	0.424331519	0.46843339	0.524454686
1	198	0.247924034	0.441018713	0.406452382	0.266995113	0.349239143	0.377845763	0.415987922	0.407644324	0.296793675	0.318248639	0.36711828	0.364734395	0.321824467	0.389765187	0.236004609	0.238388494	0.37188605	0.364734395	0.282490365	0.452938138	0.212165759	0.373077993	0.46366562	0.368310223	0.333743891	0.330168064	0.448170368	0.332551949	0.365926338	0.358774683	0.369502165	0.467241448	0.338511661	0.296793675	0.319440582	0.318248639	0.413604037	0.327784179	0.442210656	0.439826771	0.331360006	0.282490365	0.308713099	0.375461878	0.236004609	0.349239143	0.311096984	0.266995113
1	199	0.399300727	0.626961739	0.650800588	0.4827367	0.58405181	0.550677421	0.595971234	0.668679725	0.4827367	0.700862172	0.442210656	0.532798284	0.489888355	0.389765187	0.525646629	0.514919147	0.747347928	0.466049505	0.511343319	0.76761095	0.513727204	0.554253248	0.537566053	0.58405181	0.511343319	0.535182169	0.568556558	0.641265048	0.575708212	0.595971234	0.554253248	0.553061306	0.405260439	0.511343319	0.454130081	0.505383607	0.68536692	0.438634829	0.749731813	0.581667925	0.373077993	0.40049267	0.314672812	0.580475982	0.265803171	0.424331519	0.443402598	0.518494974
1	200	0.505383607	0.817672534	0.830783901	0.600739004	0.667487783	0.586435695	0.722317136	0.75807541	0.605506774	0.723509079	0.609082602	0.580475982	0.705629942	0.638881163	0.642456991	0.6567603	0.704437999	0.562596845	0.542333823	0.696094402	0.408836267	0.700862172	0.716357424	0.514919147	0.431483174	0.744964043	0.561404903	0.641265048	0.626961739	0.632921451	0.631729509	0.802177282	0.573324328	0.713973539	0.506575549	0.59358735	0.721125194	0.634113393	0.711589654	0.568556558	0.544717708	0.441018713	0.455322023	0.735428503	0.418371807	0.436250944	0.469625333	0.684174977
1	201	0.437442886	0.514919147	0.443402598	0.362350511	0.529222456	0.470817275	0.566172673	0.591203465	0.373077993	0.524454686	0.384997417	0.488696412	0.505383607	0.380229648	0.464857563	0.466049505	0.516111089	0.421947634	0.388573245	0.507767492	0.39095713	0.348047201	0.412412094	0.38142159	0.343279431	0.438634829	0.410028209	0.454130081	0.355198856	0.408836267	0.399300727	0.425523461	0.410028209	0.444594541	0.250307918	0.511343319	0.592395407	0.442210656	0.514919147	0.331360006	0.418371807	0.233620724	0.296793675	0.5697485	0.216933529	0.349239143	0.339703604	0.520878859
1	202	0.548293536	0.752115698	0.769994835	0.582859867	0.717549366	0.719933251	0.717549366	0.740196273	0.5697485	0.749731813	0.436250944	0.628153681	0.533990226	0.506575549	0.612658429	0.599547062	0.723509079	0.615042314	0.618618141	0.812904764	0.441018713	0.674639437	0.606698717	0.615042314	0.398108785	0.605506774	0.700862172	0.628153681	0.561404903	0.691326632	0.650800588	0.77237872	0.541141881	0.764035123	0.595971234	0.682983035	0.77714649	0.575708212	0.75807541	0.493464182	0.572132385	0.430291231	0.396916842	0.754499583	0.362350511	0.516111089	0.433867059	0.668679725
1	203	0.529222456	0.768802892	0.721125194	0.601930947	0.769994835	0.618618141	0.673447495	0.712781596	0.474393103	0.631729509	0.556637133	0.771186777	0.66152807	0.4827367	0.549485478	0.526838571	0.702054114	0.517303032	0.47796893	0.815288649	0.549485478	0.727084906	0.727084906	0.528030514	0.58881958	0.591203465	0.58881958	0.65199253	0.576900155	0.525646629	0.500615837	0.787873972	0.512535262	0.56498073	0.46366562	0.823632246	0.76761095	0.460089793	0.634113393	0.570940443	0.420755692	0.504191664	0.408836267	0.705629942	0.392149072	0.57928404	0.581667925	0.704437999
1	204	0.327784179	0.653184473	0.519686916	0.481544757	0.513727204	0.393341015	0.368310223	0.49704001	0.446978426	0.413604037	0.383805475	0.458897851	0.585243752	0.431483174	0.423139576	0.410028209	0.38142159	0.387381302	0.365926338	0.526838571	0.306329215	0.449362311	0.439826771	0.363542453	0.46366562	0.431483174	0.392149072	0.481544757	0.559021018	0.325400294	0.318248639	0.491080297	0.445786483	0.472009218	0.336127776	0.455322023	0.553061306	0.495848067	0.454130081	0.450554253	0.301561445	0.49704001	0.415987922	0.549485478	0.311096984	0.309905042	0.37665382	0.493464182
1	205	0.519686916	0.715165481	0.756883468	0.637689221	0.684174977	0.648416703	0.641265048	0.677023322	0.617426199	0.724701021	0.489888355	0.575708212	0.501807779	0.430291231	0.575708212	0.563788788	0.697286344	0.504191664	0.498231952	0.774762605	0.451746196	0.77714649	0.544717708	0.655568358	0.46843339	0.615042314	0.58881958	0.67583138	0.618618141	0.615042314	0.575708212	0.835551671	0.513727204	0.740196273	0.541141881	0.649608646	0.785490087	0.49227224	0.734236561	0.488696412	0.476776988	0.443402598	0.312288927	0.704437999	0.39095713	0.476776988	0.460089793	0.659144185
1	206	0.517303032	0.708013827	0.741388216	0.592395407	0.57451627	0.659144185	0.606698717	0.654376415	0.501807779	0.630537566	0.448170368	0.673447495	0.559021018	0.556637133	0.537566053	0.531606341	0.629345624	0.452938138	0.401684612	0.717549366	0.520878859	0.641265048	0.657952243	0.559021018	0.442210656	0.598355119	0.562596845	0.616234256	0.56021296	0.563788788	0.561404903	0.730660733	0.523262744	0.640073106	0.462473678	0.563788788	0.740196273	0.563788788	0.643648933	0.566172673	0.411220152	0.427907346	0.401684612	0.603122889	0.379037705	0.415987922	0.441018713	0.663911955
1	207	0.410028209	0.75330764	0.743772101	0.47320116	0.57928404	0.460089793	0.508959434	0.59358735	0.573324328	0.640073106	0.382613533	0.425523461	0.461281735	0.449362311	0.525646629	0.506575549	0.439826771	0.346855258	0.368310223	0.618618141	0.325400294	0.48750447	0.557829075	0.419563749	0.479160873	0.514919147	0.591203465	0.623385911	0.655568358	0.454130081	0.467241448	0.595971234	0.511343319	0.654376415	0.513727204	0.57928404	0.514919147	0.572132385	0.530414399	0.323016409	0.432675116	0.556637133	0.382613533	0.590011522	0.340895546	0.208589932	0.462473678	0.68536692
1	208	0.302753387	0.529222456	0.535182169	0.342087489	0.48750447	0.327784179	0.37188605	0.454130081	0.358774683	0.46843339	0.411220152	0.489888355	0.48750447	0.462473678	0.4827367	0.46843339	0.418371807	0.457705908	0.417179864	0.594779292	0.370694108	0.433867059	0.504191664	0.455322023	0.328976121	0.410028209	0.393341015	0.393341015	0.414795979	0.462473678	0.451746196	0.498231952	0.389765187	0.451746196	0.460089793	0.533990226	0.529222456	0.437442886	0.508959434	0.399300727	0.19786245	0.373077993	0.37665382	0.56021296	0.287258135	0.357582741	0.265803171	0.516111089
1	209	0.539949938	0.693710517	0.706821884	0.59358735	0.598355119	0.573324328	0.672255552	0.774762605	0.58405181	0.816480591	0.536374111	0.455322023	0.679407207	0.462473678	0.535182169	0.538757996	0.628153681	0.543525766	0.524454686	0.756883468	0.462473678	0.585243752	0.606698717	0.57451627	0.545909651	0.563788788	0.673447495	0.712781596	0.698478287	0.528030514	0.504191664	0.672255552	0.500615837	0.646032818	0.451746196	0.668679725	0.737812388	0.456513966	0.642456991	0.486312527	0.485120585	0.331360006	0.394532957	0.724701021	0.283682308	0.410028209	0.500615837	0.634113393
1	210	0.457705908	0.693710517	0.679407207	0.479160873	0.650800588	0.58405181	0.535182169	0.649608646	0.501807779	0.775954547	0.56021296	0.549485478	0.533990226	0.488696412	0.612658429	0.607890659	0.700862172	0.562596845	0.585243752	0.814096706	0.483928642	0.65199253	0.57451627	0.524454686	0.49704001	0.711589654	0.498231952	0.718741309	0.510151377	0.604314832	0.59358735	0.702054114	0.432675116	0.615042314	0.476776988	0.587627637	0.755691525	0.610274544	0.784298145	0.529222456	0.430291231	0.47796893	0.374269935	0.601930947	0.293217847	0.332551949	0.441018713	0.718741309
[truncated: 162 more columns]
